# Supplementary material for: Mismatch screening in Nicotiana benthamiana to explore Pik‐1/Pik‐2 paired NLR platforms for receptor engineering
Source: New Phytol. 2025 Dec 28;249(6):2623–9. doi: 10.1111/nph.70864 (PMC12917457; doi:10.1111/nph.70864)
Supplement: Supplementary file 2 — Table S4 Cell death scores of Figs 1(c), 2(a–d), S2, S4 and S5(a,b). Please note: Wiley is not responsible for the content or functionality of any Supporting Information supplied by the authors. Any queries (other than missing material) should be directed to the New Phytologist Central Office. [file NPH-249-2623-s001.xlsx]

## Sheet: Table S4 information
New Phytologist Supporting Information
Article title: Mismatch screening in Nicotiana benthamiana to explore Pik-1/Pik-2 paired NLR platforms for receptor engineering
Authors: Yuxuan Xi & Mark J. Banfield
Article acceptance date: 05 December 2025
Table S4 Cell death scores of Fig. 1c, Fig. 2a-2d, Fig. S2, Fig. S4 and Fig. S5a-S5b

## Sheet: Figure 1c
Treatment	Score	Replicate
Pikps-1+Pikps-2	0	1
Pikps-1+Pikps-2	0	1
Pikps-1+Pikps-2	0	1
Pikps-1+Pikps-2	0	1
Pikps-1+Pikps-2	0	1
Pikps-1+Pikps-2	0	1
Pikps-1+Pikps-2	0	1
Pikps-1+Pikps-2	0	1
Pikps-1+Pikps-2	0	1
Pikps-1+Pikps-2	0	1
Pikps-1+Pikps-2	0	1
Pikps-1+Pikps-2	0	1
Pikps-1+Pikps-2	1	1
Pikps-1+Pikps-2	0	1
Pikps-1+Pikps-2	0	1
Pikps-1+Pikps-2	0	1
Pikps-1+Pikps-2	0	1
Pikps-1+Pikps-2	0	1
Pikps-1+Pikps-2	0	1
Pikps-1+Pikps-2	0	1
Pikps-1+Pikps-2	0	1
Pikps-1+Pikps-2	0	1
Pikps-1+Pikps-2	0	1
Pikps-1+Pikps-2	0	1
Pikps-1+Pikps-2+AVR-PikD	4	1
Pikps-1+Pikps-2+AVR-PikD	4	1
Pikps-1+Pikps-2+AVR-PikD	4	1
Pikps-1+Pikps-2+AVR-PikD	4	1
Pikps-1+Pikps-2+AVR-PikD	3	1
Pikps-1+Pikps-2+AVR-PikD	4	1
Pikps-1+Pikps-2+AVR-PikD	3	1
Pikps-1+Pikps-2+AVR-PikD	3	1
Pikps-1+Pikps-2+AVR-PikD	4	1
Pikps-1+Pikps-2+AVR-PikD	5	1
Pikps-1+Pikps-2+AVR-PikD	3	1
Pikps-1+Pikps-2+AVR-PikD	4	1
Pikps-1+Pikps-2+AVR-PikD	3	1
Pikps-1+Pikps-2+AVR-PikD	3	1
Pikps-1+Pikps-2+AVR-PikD	4	1
Pikps-1+Pikps-2+AVR-PikD	3	1
Pikps-1+Pikps-2+AVR-PikD	4	1
Pikps-1+Pikps-2+AVR-PikD	4	1
Pikps-1+Pikps-2+AVR-PikD	3	1
Pikps-1+Pikps-2+AVR-PikD	3	1
Pikps-1+Pikps-2+AVR-PikD	6	1
Pikps-1+Pikps-2+AVR-PikD	6	1
Pikps-1+Pikps-2+AVR-PikD	5	1
Pikps-1+Pikps-2+AVR-PikD	4	1
Pikps-1+Pikps-2+AVR-Mgk1	5	1
Pikps-1+Pikps-2+AVR-Mgk1	3	1
Pikps-1+Pikps-2+AVR-Mgk1	4	1
Pikps-1+Pikps-2+AVR-Mgk1	3	1
Pikps-1+Pikps-2+AVR-Mgk1	2	1
Pikps-1+Pikps-2+AVR-Mgk1	3	1
Pikm-1+Pikm-2	0	1
Pikm-1+Pikm-2	0	1
Pikm-1+Pikm-2	0	1
Pikm-1+Pikm-2	0	1
Pikm-1+Pikm-2	0	1
Pikm-1+Pikm-2	0	1
Pikm-1+Pikm-2+AVR-PikD	4	1
Pikm-1+Pikm-2+AVR-PikD	5	1
Pikm-1+Pikm-2+AVR-PikD	5	1
Pikm-1+Pikm-2+AVR-PikD	6	1
Pikm-1+Pikm-2+AVR-PikD	3	1
Pikm-1+Pikm-2+AVR-PikD	4	1
Pikm-1+Pikm-2+AVR-Mgk1	5	1
Pikm-1+Pikm-2+AVR-Mgk1	5	1
Pikm-1+Pikm-2+AVR-Mgk1	6	1
Pikm-1+Pikm-2+AVR-Mgk1	5	1
Pikm-1+Pikm-2+AVR-Mgk1	6	1
Pikm-1+Pikm-2+AVR-Mgk1	5	1
Pike-1+Pike-2	0	1
Pike-1+Pike-2	0	1
Pike-1+Pike-2	0	1
Pike-1+Pike-2	0	1
Pike-1+Pike-2	0	1
Pike-1+Pike-2	0	1
Pike-1+Pike-2+AVR-PikD	5	1
Pike-1+Pike-2+AVR-PikD	5	1
Pike-1+Pike-2+AVR-PikD	4	1
Pike-1+Pike-2+AVR-PikD	5	1
Pike-1+Pike-2+AVR-PikD	3	1
Pike-1+Pike-2+AVR-PikD	4	1
Pike-1+Pike-2+AVR-Mgk1	0	1
Pike-1+Pike-2+AVR-Mgk1	0	1
Pike-1+Pike-2+AVR-Mgk1	0	1
Pike-1+Pike-2+AVR-Mgk1	0	1
Pike-1+Pike-2+AVR-Mgk1	0	1
Pike-1+Pike-2+AVR-Mgk1	0	1
Pik*-1+Pik*-2 (Pikm-2)	4	1
Pik*-1+Pik*-2 (Pikm-2)	1	1
Pik*-1+Pik*-2 (Pikm-2)	2	1
Pik*-1+Pik*-2 (Pikm-2)	1	1
Pik*-1+Pik*-2 (Pikm-2)	2	1
Pik*-1+Pik*-2 (Pikm-2)	1	1
Pik*-1+Pik*-2 (Pikm-2)+AVR-PikD	5	1
Pik*-1+Pik*-2 (Pikm-2)+AVR-PikD	3	1
Pik*-1+Pik*-2 (Pikm-2)+AVR-PikD	5	1
Pik*-1+Pik*-2 (Pikm-2)+AVR-PikD	3	1
Pik*-1+Pik*-2 (Pikm-2)+AVR-PikD	4	1
Pik*-1+Pik*-2 (Pikm-2)+AVR-PikD	5	1
Pik*-1+Pik*-2 (Pikm-2)+AVR-Mgk1	5	1
Pik*-1+Pik*-2 (Pikm-2)+AVR-Mgk1	6	1
Pik*-1+Pik*-2 (Pikm-2)+AVR-Mgk1	6	1
Pik*-1+Pik*-2 (Pikm-2)+AVR-Mgk1	6	1
Pik*-1+Pik*-2 (Pikm-2)+AVR-Mgk1	6	1
Pik*-1+Pik*-2 (Pikm-2)+AVR-Mgk1	5	1
Pikps-1+Pikps-2	0	2
Pikps-1+Pikps-2	1	2
Pikps-1+Pikps-2	0	2
Pikps-1+Pikps-2	0	2
Pikps-1+Pikps-2	0	2
Pikps-1+Pikps-2	0	2
Pikps-1+Pikps-2	0	2
Pikps-1+Pikps-2	0	2
Pikps-1+Pikps-2	0	2
Pikps-1+Pikps-2	0	2
Pikps-1+Pikps-2	0	2
Pikps-1+Pikps-2	0	2
Pikps-1+Pikps-2	0	2
Pikps-1+Pikps-2	0	2
Pikps-1+Pikps-2	0	2
Pikps-1+Pikps-2	0	2
Pikps-1+Pikps-2	0	2
Pikps-1+Pikps-2	0	2
Pikps-1+Pikps-2	0	2
Pikps-1+Pikps-2	1	2
Pikps-1+Pikps-2	0	2
Pikps-1+Pikps-2	0	2
Pikps-1+Pikps-2	0	2
Pikps-1+Pikps-2	0	2
Pikps-1+Pikps-2+AVR-PikD	5	2
Pikps-1+Pikps-2+AVR-PikD	4	2
Pikps-1+Pikps-2+AVR-PikD	6	2
Pikps-1+Pikps-2+AVR-PikD	5	2
Pikps-1+Pikps-2+AVR-PikD	6	2
Pikps-1+Pikps-2+AVR-PikD	5	2
Pikps-1+Pikps-2+AVR-PikD	5	2
Pikps-1+Pikps-2+AVR-PikD	6	2
Pikps-1+Pikps-2+AVR-PikD	5	2
Pikps-1+Pikps-2+AVR-PikD	4	2
Pikps-1+Pikps-2+AVR-PikD	5	2
Pikps-1+Pikps-2+AVR-PikD	6	2
Pikps-1+Pikps-2+AVR-PikD	6	2
Pikps-1+Pikps-2+AVR-PikD	6	2
Pikps-1+Pikps-2+AVR-PikD	4	2
Pikps-1+Pikps-2+AVR-PikD	5	2
Pikps-1+Pikps-2+AVR-PikD	6	2
Pikps-1+Pikps-2+AVR-PikD	5	2
Pikps-1+Pikps-2+AVR-PikD	5	2
Pikps-1+Pikps-2+AVR-PikD	6	2
Pikps-1+Pikps-2+AVR-PikD	6	2
Pikps-1+Pikps-2+AVR-PikD	6	2
Pikps-1+Pikps-2+AVR-PikD	5	2
Pikps-1+Pikps-2+AVR-PikD	5	2
Pikps-1+Pikps-2+AVR-Mgk1	5	2
Pikps-1+Pikps-2+AVR-Mgk1	6	2
Pikps-1+Pikps-2+AVR-Mgk1	3	2
Pikps-1+Pikps-2+AVR-Mgk1	3	2
Pikps-1+Pikps-2+AVR-Mgk1	3	2
Pikps-1+Pikps-2+AVR-Mgk1	5	2
Pikm-1+Pikm-2	0	2
Pikm-1+Pikm-2	0	2
Pikm-1+Pikm-2	0	2
Pikm-1+Pikm-2	0	2
Pikm-1+Pikm-2	0	2
Pikm-1+Pikm-2	0	2
Pikm-1+Pikm-2+AVR-PikD	4	2
Pikm-1+Pikm-2+AVR-PikD	5	2
Pikm-1+Pikm-2+AVR-PikD	6	2
Pikm-1+Pikm-2+AVR-PikD	6	2
Pikm-1+Pikm-2+AVR-PikD	6	2
Pikm-1+Pikm-2+AVR-PikD	5	2
Pikm-1+Pikm-2+AVR-Mgk1	5	2
Pikm-1+Pikm-2+AVR-Mgk1	6	2
Pikm-1+Pikm-2+AVR-Mgk1	6	2
Pikm-1+Pikm-2+AVR-Mgk1	4	2
Pikm-1+Pikm-2+AVR-Mgk1	5	2
Pikm-1+Pikm-2+AVR-Mgk1	5	2
Pike-1+Pike-2	0	2
Pike-1+Pike-2	0	2
Pike-1+Pike-2	0	2
Pike-1+Pike-2	0	2
Pike-1+Pike-2	0	2
Pike-1+Pike-2	0	2
Pike-1+Pike-2+AVR-PikD	5	2
Pike-1+Pike-2+AVR-PikD	6	2
Pike-1+Pike-2+AVR-PikD	4	2
Pike-1+Pike-2+AVR-PikD	6	2
Pike-1+Pike-2+AVR-PikD	6	2
Pike-1+Pike-2+AVR-PikD	6	2
Pike-1+Pike-2+AVR-Mgk1	0	2
Pike-1+Pike-2+AVR-Mgk1	0	2
Pike-1+Pike-2+AVR-Mgk1	0	2
Pike-1+Pike-2+AVR-Mgk1	0	2
Pike-1+Pike-2+AVR-Mgk1	0	2
Pike-1+Pike-2+AVR-Mgk1	0	2
Pik*-1+Pik*-2 (Pikm-2)	3	2
Pik*-1+Pik*-2 (Pikm-2)	2	2
Pik*-1+Pik*-2 (Pikm-2)	3	2
Pik*-1+Pik*-2 (Pikm-2)	4	2
Pik*-1+Pik*-2 (Pikm-2)	3	2
Pik*-1+Pik*-2 (Pikm-2)	4	2
Pik*-1+Pik*-2 (Pikm-2)+AVR-PikD	6	2
Pik*-1+Pik*-2 (Pikm-2)+AVR-PikD	6	2
Pik*-1+Pik*-2 (Pikm-2)+AVR-PikD	6	2
Pik*-1+Pik*-2 (Pikm-2)+AVR-PikD	6	2
Pik*-1+Pik*-2 (Pikm-2)+AVR-PikD	6	2
Pik*-1+Pik*-2 (Pikm-2)+AVR-PikD	6	2
Pik*-1+Pik*-2 (Pikm-2)+AVR-Mgk1	6	2
Pik*-1+Pik*-2 (Pikm-2)+AVR-Mgk1	6	2
Pik*-1+Pik*-2 (Pikm-2)+AVR-Mgk1	6	2
Pik*-1+Pik*-2 (Pikm-2)+AVR-Mgk1	5	2
Pik*-1+Pik*-2 (Pikm-2)+AVR-Mgk1	5	2
Pik*-1+Pik*-2 (Pikm-2)+AVR-Mgk1	6	2
Pikps-1+Pikps-2	0	3
Pikps-1+Pikps-2	0	3
Pikps-1+Pikps-2	0	3
Pikps-1+Pikps-2	1	3
Pikps-1+Pikps-2	0	3
Pikps-1+Pikps-2	0	3
Pikps-1+Pikps-2	0	3
Pikps-1+Pikps-2	0	3
Pikps-1+Pikps-2	0	3
Pikps-1+Pikps-2	1	3
Pikps-1+Pikps-2	0	3
Pikps-1+Pikps-2	0	3
Pikps-1+Pikps-2	0	3
Pikps-1+Pikps-2	0	3
Pikps-1+Pikps-2	0	3
Pikps-1+Pikps-2	1	3
Pikps-1+Pikps-2	0	3
Pikps-1+Pikps-2	0	3
Pikps-1+Pikps-2	0	3
Pikps-1+Pikps-2	1	3
Pikps-1+Pikps-2	0	3
Pikps-1+Pikps-2	0	3
Pikps-1+Pikps-2	0	3
Pikps-1+Pikps-2	0	3
Pikps-1+Pikps-2+AVR-PikD	4	3
Pikps-1+Pikps-2+AVR-PikD	4	3
Pikps-1+Pikps-2+AVR-PikD	4	3
Pikps-1+Pikps-2+AVR-PikD	5	3
Pikps-1+Pikps-2+AVR-PikD	6	3
Pikps-1+Pikps-2+AVR-PikD	6	3
Pikps-1+Pikps-2+AVR-PikD	6	3
Pikps-1+Pikps-2+AVR-PikD	4	3
Pikps-1+Pikps-2+AVR-PikD	5	3
Pikps-1+Pikps-2+AVR-PikD	6	3
Pikps-1+Pikps-2+AVR-PikD	3	3
Pikps-1+Pikps-2+AVR-PikD	6	3
Pikps-1+Pikps-2+AVR-PikD	4	3
Pikps-1+Pikps-2+AVR-PikD	5	3
Pikps-1+Pikps-2+AVR-PikD	5	3
Pikps-1+Pikps-2+AVR-PikD	6	3
Pikps-1+Pikps-2+AVR-PikD	5	3
Pikps-1+Pikps-2+AVR-PikD	5	3
Pikps-1+Pikps-2+AVR-PikD	6	3
Pikps-1+Pikps-2+AVR-PikD	6	3
Pikps-1+Pikps-2+AVR-PikD	6	3
Pikps-1+Pikps-2+AVR-PikD	6	3
Pikps-1+Pikps-2+AVR-PikD	4	3
Pikps-1+Pikps-2+AVR-PikD	3	3
Pikps-1+Pikps-2+AVR-Mgk1	3	3
Pikps-1+Pikps-2+AVR-Mgk1	6	3
Pikps-1+Pikps-2+AVR-Mgk1	4	3
Pikps-1+Pikps-2+AVR-Mgk1	5	3
Pikps-1+Pikps-2+AVR-Mgk1	6	3
Pikps-1+Pikps-2+AVR-Mgk1	4	3
Pikm-1+Pikm-2	0	3
Pikm-1+Pikm-2	0	3
Pikm-1+Pikm-2	0	3
Pikm-1+Pikm-2	0	3
Pikm-1+Pikm-2	0	3
Pikm-1+Pikm-2	0	3
Pikm-1+Pikm-2+AVR-PikD	5	3
Pikm-1+Pikm-2+AVR-PikD	4	3
Pikm-1+Pikm-2+AVR-PikD	5	3
Pikm-1+Pikm-2+AVR-PikD	6	3
Pikm-1+Pikm-2+AVR-PikD	6	3
Pikm-1+Pikm-2+AVR-PikD	6	3
Pikm-1+Pikm-2+AVR-Mgk1	6	3
Pikm-1+Pikm-2+AVR-Mgk1	6	3
Pikm-1+Pikm-2+AVR-Mgk1	6	3
Pikm-1+Pikm-2+AVR-Mgk1	6	3
Pikm-1+Pikm-2+AVR-Mgk1	6	3
Pikm-1+Pikm-2+AVR-Mgk1	6	3
Pike-1+Pike-2	0	3
Pike-1+Pike-2	0	3
Pike-1+Pike-2	0	3
Pike-1+Pike-2	0	3
Pike-1+Pike-2	0	3
Pike-1+Pike-2	0	3
Pike-1+Pike-2+AVR-PikD	6	3
Pike-1+Pike-2+AVR-PikD	6	3
Pike-1+Pike-2+AVR-PikD	6	3
Pike-1+Pike-2+AVR-PikD	6	3
Pike-1+Pike-2+AVR-PikD	6	3
Pike-1+Pike-2+AVR-PikD	6	3
Pike-1+Pike-2+AVR-Mgk1	0	3
Pike-1+Pike-2+AVR-Mgk1	0	3
Pike-1+Pike-2+AVR-Mgk1	0	3
Pike-1+Pike-2+AVR-Mgk1	0	3
Pike-1+Pike-2+AVR-Mgk1	0	3
Pike-1+Pike-2+AVR-Mgk1	0	3
Pik*-1+Pik*-2 (Pikm-2)	3	3
Pik*-1+Pik*-2 (Pikm-2)	4	3
Pik*-1+Pik*-2 (Pikm-2)	5	3
Pik*-1+Pik*-2 (Pikm-2)	4	3
Pik*-1+Pik*-2 (Pikm-2)	4	3
Pik*-1+Pik*-2 (Pikm-2)	4	3
Pik*-1+Pik*-2 (Pikm-2)+AVR-PikD	5	3
Pik*-1+Pik*-2 (Pikm-2)+AVR-PikD	6	3
Pik*-1+Pik*-2 (Pikm-2)+AVR-PikD	6	3
Pik*-1+Pik*-2 (Pikm-2)+AVR-PikD	6	3
Pik*-1+Pik*-2 (Pikm-2)+AVR-PikD	6	3
Pik*-1+Pik*-2 (Pikm-2)+AVR-PikD	6	3
Pik*-1+Pik*-2 (Pikm-2)+AVR-Mgk1	6	3
Pik*-1+Pik*-2 (Pikm-2)+AVR-Mgk1	6	3
Pik*-1+Pik*-2 (Pikm-2)+AVR-Mgk1	6	3
Pik*-1+Pik*-2 (Pikm-2)+AVR-Mgk1	6	3
Pik*-1+Pik*-2 (Pikm-2)+AVR-Mgk1	6	3
Pik*-1+Pik*-2 (Pikm-2)+AVR-Mgk1	6	3

## Sheet: Figure 2a
Treatment	Score	Replicate
Pikps-1+Pikps-2	0	1
Pikps-1+Pikps-2	0	1
Pikps-1+Pikps-2	0	1
Pikps-1+Pikps-2	0	1
Pikps-1+Pikps-2	0	1
Pikps-1+Pikps-2	0	1
Pikps-1+Pikps-2	0	1
Pikps-1+Pikps-2	0	1
Pikps-1+Pikps-2	0	1
Pikps-1+Pikps-2	0	1
Pikps-1+Pikps-2	0	1
Pikps-1+Pikps-2	0	1
Pikps-1+Pikps-2	0	1
Pikps-1+Pikps-2	0	1
Pikps-1+Pikps-2	0	1
Pikps-1+Pikps-2	0	1
Pikps-1+Pikps-2	0	1
Pikps-1+Pikps-2	0	1
Pikps-1+Pikps-2+AVR-PikD	3	1
Pikps-1+Pikps-2+AVR-PikD	5	1
Pikps-1+Pikps-2+AVR-PikD	3	1
Pikps-1+Pikps-2+AVR-PikD	4	1
Pikps-1+Pikps-2+AVR-PikD	4	1
Pikps-1+Pikps-2+AVR-PikD	4	1
Pikps-1+Pikps-2+AVR-PikD	4	1
Pikps-1+Pikps-2+AVR-PikD	5	1
Pikps-1+Pikps-2+AVR-PikD	3	1
Pikps-1+Pikps-2+AVR-PikD	4	1
Pikps-1+Pikps-2+AVR-PikD	5	1
Pikps-1+Pikps-2+AVR-PikD	5	1
Pikps-1+Pikps-2+AVR-PikD	3	1
Pikps-1+Pikps-2+AVR-PikD	5	1
Pikps-1+Pikps-2+AVR-PikD	3	1
Pikps-1+Pikps-2+AVR-PikD	2	1
Pikps-1+Pikps-2+AVR-PikD	4	1
Pikps-1+Pikps-2+AVR-PikD	3	1
Pikm-1+Pikps-2	0	1
Pikm-1+Pikps-2	0	1
Pikm-1+Pikps-2	0	1
Pikm-1+Pikps-2	0	1
Pikm-1+Pikps-2	0	1
Pikm-1+Pikps-2	0	1
Pike-1+Pikps-2	0	1
Pike-1+Pikps-2	0	1
Pike-1+Pikps-2	0	1
Pike-1+Pikps-2	0	1
Pike-1+Pikps-2	0	1
Pike-1+Pikps-2	0	1
Pik*-1+Pikps-2	0	1
Pik*-1+Pikps-2	0	1
Pik*-1+Pikps-2	0	1
Pik*-1+Pikps-2	0	1
Pik*-1+Pikps-2	0	1
Pik*-1+Pikps-2	0	1
Pikps-1+Pike-2	0	1
Pikps-1+Pike-2	1	1
Pikps-1+Pike-2	0	1
Pikps-1+Pike-2	0	1
Pikps-1+Pike-2	0	1
Pikps-1+Pike-2	0	1
Pik*-1+Pike-2	0	1
Pik*-1+Pike-2	0	1
Pik*-1+Pike-2	0	1
Pik*-1+Pike-2	0	1
Pik*-1+Pike-2	0	1
Pik*-1+Pike-2	0	1
Pikm-1+Pike-2	0	1
Pikm-1+Pike-2	0	1
Pikm-1+Pike-2	0	1
Pikm-1+Pike-2	0	1
Pikm-1+Pike-2	0	1
Pikm-1+Pike-2	0	1
Pikps-1+Pikm-2	2	1
Pikps-1+Pikm-2	1	1
Pikps-1+Pikm-2	1	1
Pikps-1+Pikm-2	3	1
Pikps-1+Pikm-2	0	1
Pikps-1+Pikm-2	1	1
Pike-1+Pikm-2	0	1
Pike-1+Pikm-2	1	1
Pike-1+Pikm-2	0	1
Pike-1+Pikm-2	1	1
Pike-1+Pikm-2	2	1
Pike-1+Pikm-2	1	1
Pikps-1+Pi1-6C	4	1
Pikps-1+Pi1-6C	5	1
Pikps-1+Pi1-6C	4	1
Pikps-1+Pi1-6C	4	1
Pikps-1+Pi1-6C	4	1
Pikps-1+Pi1-6C	5	1
Pike-1+Pi1-6C	5	1
Pike-1+Pi1-6C	5	1
Pike-1+Pi1-6C	5	1
Pike-1+Pi1-6C	5	1
Pike-1+Pi1-6C	6	1
Pike-1+Pi1-6C	5	1
Pik*-1+Pi1-6C	5	1
Pik*-1+Pi1-6C	6	1
Pik*-1+Pi1-6C	3	1
Pik*-1+Pi1-6C	2	1
Pik*-1+Pi1-6C	6	1
Pik*-1+Pi1-6C	4	1
Pikm-1+Pi1-6C	2	1
Pikm-1+Pi1-6C	2	1
Pikm-1+Pi1-6C	1	1
Pikm-1+Pi1-6C	3	1
Pikm-1+Pi1-6C	3	1
Pikm-1+Pi1-6C	2	1
Pikps-1+Pikps-2	0	2
Pikps-1+Pikps-2	0	2
Pikps-1+Pikps-2	0	2
Pikps-1+Pikps-2	0	2
Pikps-1+Pikps-2	0	2
Pikps-1+Pikps-2	0	2
Pikps-1+Pikps-2	0	2
Pikps-1+Pikps-2	0	2
Pikps-1+Pikps-2	0	2
Pikps-1+Pikps-2	0	2
Pikps-1+Pikps-2	0	2
Pikps-1+Pikps-2	0	2
Pikps-1+Pikps-2	0	2
Pikps-1+Pikps-2	0	2
Pikps-1+Pikps-2	0	2
Pikps-1+Pikps-2	0	2
Pikps-1+Pikps-2	0	2
Pikps-1+Pikps-2	0	2
Pikps-1+Pikps-2+AVR-PikD	5	2
Pikps-1+Pikps-2+AVR-PikD	6	2
Pikps-1+Pikps-2+AVR-PikD	5	2
Pikps-1+Pikps-2+AVR-PikD	4	2
Pikps-1+Pikps-2+AVR-PikD	4	2
Pikps-1+Pikps-2+AVR-PikD	4	2
Pikps-1+Pikps-2+AVR-PikD	4	2
Pikps-1+Pikps-2+AVR-PikD	5	2
Pikps-1+Pikps-2+AVR-PikD	3	2
Pikps-1+Pikps-2+AVR-PikD	3	2
Pikps-1+Pikps-2+AVR-PikD	4	2
Pikps-1+Pikps-2+AVR-PikD	4	2
Pikps-1+Pikps-2+AVR-PikD	4	2
Pikps-1+Pikps-2+AVR-PikD	3	2
Pikps-1+Pikps-2+AVR-PikD	5	2
Pikps-1+Pikps-2+AVR-PikD	4	2
Pikps-1+Pikps-2+AVR-PikD	5	2
Pikps-1+Pikps-2+AVR-PikD	4	2
Pikm-1+Pikps-2	0	2
Pikm-1+Pikps-2	0	2
Pikm-1+Pikps-2	0	2
Pikm-1+Pikps-2	0	2
Pikm-1+Pikps-2	0	2
Pikm-1+Pikps-2	0	2
Pike-1+Pikps-2	0	2
Pike-1+Pikps-2	0	2
Pike-1+Pikps-2	0	2
Pike-1+Pikps-2	0	2
Pike-1+Pikps-2	0	2
Pike-1+Pikps-2	0	2
Pik*-1+Pikps-2	0	2
Pik*-1+Pikps-2	0	2
Pik*-1+Pikps-2	0	2
Pik*-1+Pikps-2	0	2
Pik*-1+Pikps-2	0	2
Pik*-1+Pikps-2	0	2
Pikps-1+Pike-2	1	2
Pikps-1+Pike-2	0	2
Pikps-1+Pike-2	0	2
Pikps-1+Pike-2	0	2
Pikps-1+Pike-2	0	2
Pikps-1+Pike-2	0	2
Pik*-1+Pike-2	0	2
Pik*-1+Pike-2	0	2
Pik*-1+Pike-2	0	2
Pik*-1+Pike-2	0	2
Pik*-1+Pike-2	0	2
Pik*-1+Pike-2	0	2
Pikm-1+Pike-2	0	2
Pikm-1+Pike-2	0	2
Pikm-1+Pike-2	0	2
Pikm-1+Pike-2	0	2
Pikm-1+Pike-2	0	2
Pikm-1+Pike-2	0	2
Pikps-1+Pikm-2	1	2
Pikps-1+Pikm-2	0	2
Pikps-1+Pikm-2	2	2
Pikps-1+Pikm-2	1	2
Pikps-1+Pikm-2	1	2
Pikps-1+Pikm-2	1	2
Pike-1+Pikm-2	0	2
Pike-1+Pikm-2	1	2
Pike-1+Pikm-2	1	2
Pike-1+Pikm-2	0	2
Pike-1+Pikm-2	1	2
Pike-1+Pikm-2	0	2
Pikps-1+Pi1-6C	5	2
Pikps-1+Pi1-6C	5	2
Pikps-1+Pi1-6C	6	2
Pikps-1+Pi1-6C	6	2
Pikps-1+Pi1-6C	6	2
Pikps-1+Pi1-6C	5	2
Pike-1+Pi1-6C	6	2
Pike-1+Pi1-6C	5	2
Pike-1+Pi1-6C	5	2
Pike-1+Pi1-6C	4	2
Pike-1+Pi1-6C	6	2
Pike-1+Pi1-6C	5	2
Pik*-1+Pi1-6C	5	2
Pik*-1+Pi1-6C	6	2
Pik*-1+Pi1-6C	5	2
Pik*-1+Pi1-6C	6	2
Pik*-1+Pi1-6C	5	2
Pik*-1+Pi1-6C	5	2
Pikm-1+Pi1-6C	3	2
Pikm-1+Pi1-6C	2	2
Pikm-1+Pi1-6C	3	2
Pikm-1+Pi1-6C	2	2
Pikm-1+Pi1-6C	1	2
Pikm-1+Pi1-6C	2	2
Pikps-1+Pikps-2	0	3
Pikps-1+Pikps-2	0	3
Pikps-1+Pikps-2	0	3
Pikps-1+Pikps-2	0	3
Pikps-1+Pikps-2	0	3
Pikps-1+Pikps-2	0	3
Pikps-1+Pikps-2	0	3
Pikps-1+Pikps-2	0	3
Pikps-1+Pikps-2	0	3
Pikps-1+Pikps-2	0	3
Pikps-1+Pikps-2	1	3
Pikps-1+Pikps-2	0	3
Pikps-1+Pikps-2	0	3
Pikps-1+Pikps-2	0	3
Pikps-1+Pikps-2	0	3
Pikps-1+Pikps-2	0	3
Pikps-1+Pikps-2	0	3
Pikps-1+Pikps-2	0	3
Pikps-1+Pikps-2+AVR-PikD	2	3
Pikps-1+Pikps-2+AVR-PikD	3	3
Pikps-1+Pikps-2+AVR-PikD	4	3
Pikps-1+Pikps-2+AVR-PikD	4	3
Pikps-1+Pikps-2+AVR-PikD	4	3
Pikps-1+Pikps-2+AVR-PikD	5	3
Pikps-1+Pikps-2+AVR-PikD	3	3
Pikps-1+Pikps-2+AVR-PikD	5	3
Pikps-1+Pikps-2+AVR-PikD	5	3
Pikps-1+Pikps-2+AVR-PikD	2	3
Pikps-1+Pikps-2+AVR-PikD	4	3
Pikps-1+Pikps-2+AVR-PikD	4	3
Pikps-1+Pikps-2+AVR-PikD	4	3
Pikps-1+Pikps-2+AVR-PikD	3	3
Pikps-1+Pikps-2+AVR-PikD	3	3
Pikps-1+Pikps-2+AVR-PikD	5	3
Pikps-1+Pikps-2+AVR-PikD	3	3
Pikps-1+Pikps-2+AVR-PikD	5	3
Pikm-1+Pikps-2	0	3
Pikm-1+Pikps-2	0	3
Pikm-1+Pikps-2	0	3
Pikm-1+Pikps-2	0	3
Pikm-1+Pikps-2	0	3
Pikm-1+Pikps-2	0	3
Pike-1+Pikps-2	0	3
Pike-1+Pikps-2	0	3
Pike-1+Pikps-2	0	3
Pike-1+Pikps-2	0	3
Pike-1+Pikps-2	0	3
Pike-1+Pikps-2	0	3
Pik*-1+Pikps-2	0	3
Pik*-1+Pikps-2	0	3
Pik*-1+Pikps-2	0	3
Pik*-1+Pikps-2	0	3
Pik*-1+Pikps-2	0	3
Pik*-1+Pikps-2	0	3
Pikps-1+Pike-2	0	3
Pikps-1+Pike-2	0	3
Pikps-1+Pike-2	0	3
Pikps-1+Pike-2	0	3
Pikps-1+Pike-2	0	3
Pikps-1+Pike-2	0	3
Pik*-1+Pike-2	0	3
Pik*-1+Pike-2	0	3
Pik*-1+Pike-2	0	3
Pik*-1+Pike-2	0	3
Pik*-1+Pike-2	0	3
Pik*-1+Pike-2	0	3
Pikm-1+Pike-2	0	3
Pikm-1+Pike-2	0	3
Pikm-1+Pike-2	0	3
Pikm-1+Pike-2	0	3
Pikm-1+Pike-2	0	3
Pikm-1+Pike-2	0	3
Pikps-1+Pikm-2	0	3
Pikps-1+Pikm-2	1	3
Pikps-1+Pikm-2	3	3
Pikps-1+Pikm-2	2	3
Pikps-1+Pikm-2	0	3
Pikps-1+Pikm-2	1	3
Pike-1+Pikm-2	0	3
Pike-1+Pikm-2	1	3
Pike-1+Pikm-2	0	3
Pike-1+Pikm-2	0	3
Pike-1+Pikm-2	0	3
Pike-1+Pikm-2	1	3
Pikps-1+Pi1-6C	2	3
Pikps-1+Pi1-6C	4	3
Pikps-1+Pi1-6C	6	3
Pikps-1+Pi1-6C	6	3
Pikps-1+Pi1-6C	4	3
Pikps-1+Pi1-6C	5	3
Pike-1+Pi1-6C	5	3
Pike-1+Pi1-6C	5	3
Pike-1+Pi1-6C	4	3
Pike-1+Pi1-6C	5	3
Pike-1+Pi1-6C	4	3
Pike-1+Pi1-6C	5	3
Pik*-1+Pi1-6C	4	3
Pik*-1+Pi1-6C	4	3
Pik*-1+Pi1-6C	5	3
Pik*-1+Pi1-6C	6	3
Pik*-1+Pi1-6C	4	3
Pik*-1+Pi1-6C	5	3
Pikm-1+Pi1-6C	3	3
Pikm-1+Pi1-6C	1	3
Pikm-1+Pi1-6C	1	3
Pikm-1+Pi1-6C	1	3
Pikm-1+Pi1-6C	0	3
Pikm-1+Pi1-6C	3	3

## Sheet: Figure 2b
Treatment	Score	Replicate
Pikm-1+Pikm-2	0	1
Pikm-1+Pikm-2	0	1
Pikm-1+Pikm-2	0	1
Pikm-1+Pikm-2	0	1
Pikm-1+Pikm-2	0	1
Pikm-1+Pikm-2	0	1
Pikm-1+Pikm-2+AVR-PikD	2	1
Pikm-1+Pikm-2+AVR-PikD	4	1
Pikm-1+Pikm-2+AVR-PikD	3	1
Pikm-1+Pikm-2+AVR-PikD	1	1
Pikm-1+Pikm-2+AVR-PikD	5	1
Pikm-1+Pikm-2+AVR-PikD	5	1
Pi1-5C+Pi1-6C	1	1
Pi1-5C+Pi1-6C	3	1
Pi1-5C+Pi1-6C	4	1
Pi1-5C+Pi1-6C	1	1
Pi1-5C+Pi1-6C	3	1
Pi1-5C+Pi1-6C	3	1
Pi1-5C+Pi1-6C+AVR-PikD	5	1
Pi1-5C+Pi1-6C+AVR-PikD	5	1
Pi1-5C+Pi1-6C+AVR-PikD	5	1
Pi1-5C+Pi1-6C+AVR-PikD	4	1
Pi1-5C+Pi1-6C+AVR-PikD	6	1
Pi1-5C+Pi1-6C+AVR-PikD	6	1
Pi1-5C+Pikm-2	0	1
Pi1-5C+Pikm-2	0	1
Pi1-5C+Pikm-2	0	1
Pi1-5C+Pikm-2	0	1
Pi1-5C+Pikm-2	0	1
Pi1-5C+Pikm-2	0	1
Pikm-1+Pi1-6C	1	1
Pikm-1+Pi1-6C	0	1
Pikm-1+Pi1-6C	3	1
Pikm-1+Pi1-6C	1	1
Pikm-1+Pi1-6C	2	1
Pikm-1+Pi1-6C	3	1
Pikm-1+Pikm-2	0	2
Pikm-1+Pikm-2	1	2
Pikm-1+Pikm-2	0	2
Pikm-1+Pikm-2	0	2
Pikm-1+Pikm-2	0	2
Pikm-1+Pikm-2	0	2
Pikm-1+Pikm-2+AVR-PikD	6	2
Pikm-1+Pikm-2+AVR-PikD	6	2
Pikm-1+Pikm-2+AVR-PikD	6	2
Pikm-1+Pikm-2+AVR-PikD	6	2
Pikm-1+Pikm-2+AVR-PikD	5	2
Pikm-1+Pikm-2+AVR-PikD	6	2
Pi1-5C+Pi1-6C	5	2
Pi1-5C+Pi1-6C	5	2
Pi1-5C+Pi1-6C	4	2
Pi1-5C+Pi1-6C	5	2
Pi1-5C+Pi1-6C	1	2
Pi1-5C+Pi1-6C	5	2
Pi1-5C+Pi1-6C+AVR-PikD	6	2
Pi1-5C+Pi1-6C+AVR-PikD	6	2
Pi1-5C+Pi1-6C+AVR-PikD	6	2
Pi1-5C+Pi1-6C+AVR-PikD	6	2
Pi1-5C+Pi1-6C+AVR-PikD	6	2
Pi1-5C+Pi1-6C+AVR-PikD	6	2
Pi1-5C+Pikm-2	0	2
Pi1-5C+Pikm-2	0	2
Pi1-5C+Pikm-2	1	2
Pi1-5C+Pikm-2	0	2
Pi1-5C+Pikm-2	0	2
Pi1-5C+Pikm-2	0	2
Pikm-1+Pi1-6C	3	2
Pikm-1+Pi1-6C	5	2
Pikm-1+Pi1-6C	4	2
Pikm-1+Pi1-6C	4	2
Pikm-1+Pi1-6C	2	2
Pikm-1+Pi1-6C	4	2
Pikm-1+Pikm-2	0	3
Pikm-1+Pikm-2	0	3
Pikm-1+Pikm-2	0	3
Pikm-1+Pikm-2	0	3
Pikm-1+Pikm-2	0	3
Pikm-1+Pikm-2	0	3
Pikm-1+Pikm-2+AVR-PikD	4	3
Pikm-1+Pikm-2+AVR-PikD	6	3
Pikm-1+Pikm-2+AVR-PikD	6	3
Pikm-1+Pikm-2+AVR-PikD	5	3
Pikm-1+Pikm-2+AVR-PikD	6	3
Pikm-1+Pikm-2+AVR-PikD	6	3
Pi1-5C+Pi1-6C	4	3
Pi1-5C+Pi1-6C	4	3
Pi1-5C+Pi1-6C	5	3
Pi1-5C+Pi1-6C	4	3
Pi1-5C+Pi1-6C	2	3
Pi1-5C+Pi1-6C	4	3
Pi1-5C+Pi1-6C+AVR-PikD	6	3
Pi1-5C+Pi1-6C+AVR-PikD	5	3
Pi1-5C+Pi1-6C+AVR-PikD	6	3
Pi1-5C+Pi1-6C+AVR-PikD	5	3
Pi1-5C+Pi1-6C+AVR-PikD	5	3
Pi1-5C+Pi1-6C+AVR-PikD	6	3
Pi1-5C+Pikm-2	0	3
Pi1-5C+Pikm-2	0	3
Pi1-5C+Pikm-2	0	3
Pi1-5C+Pikm-2	0	3
Pi1-5C+Pikm-2	0	3
Pi1-5C+Pikm-2	0	3
Pikm-1+Pi1-6C	5	3
Pikm-1+Pi1-6C	3	3
Pikm-1+Pi1-6C	6	3
Pikm-1+Pi1-6C	3	3
Pikm-1+Pi1-6C	2	3
Pikm-1+Pi1-6C	4	3

## Sheet: Figure 2c
Treatment	Score	Replicate
Pikps-1+Pikps-2	0	1
Pikps-1+Pikps-2	0	1
Pikps-1+Pikps-2	0	1
Pikps-1+Pikps-2	0	1
Pikps-1+Pikps-2	0	1
Pikps-1+Pikps-2	0	1
Pikps-1+Pikps-2+AVR-PikD	1	1
Pikps-1+Pikps-2+AVR-PikD	3	1
Pikps-1+Pikps-2+AVR-PikD	3	1
Pikps-1+Pikps-2+AVR-PikD	5	1
Pikps-1+Pikps-2+AVR-PikD	5	1
Pikps-1+Pikps-2+AVR-PikD	6	1
Pikps-1+Pikps-2E754V	1	1
Pikps-1+Pikps-2E754V	0	1
Pikps-1+Pikps-2E754V	1	1
Pikps-1+Pikps-2E754V	1	1
Pikps-1+Pikps-2E754V	0	1
Pikps-1+Pikps-2E754V	0	1
Pike-1+Pike-2	0	1
Pike-1+Pike-2	0	1
Pike-1+Pike-2	0	1
Pike-1+Pike-2	0	1
Pike-1+Pike-2	1	1
Pike-1+Pike-2	0	1
Pike-1+Pike-2E754V	4	1
Pike-1+Pike-2E754V	5	1
Pike-1+Pike-2E754V	6	1
Pike-1+Pike-2E754V	6	1
Pike-1+Pike-2E754V	5	1
Pike-1+Pike-2E754V	4	1
Pikps-1+Pikps-2	0	2
Pikps-1+Pikps-2	0	2
Pikps-1+Pikps-2	0	2
Pikps-1+Pikps-2	0	2
Pikps-1+Pikps-2	0	2
Pikps-1+Pikps-2	0	2
Pikps-1+Pikps-2+AVR-PikD	4	2
Pikps-1+Pikps-2+AVR-PikD	3	2
Pikps-1+Pikps-2+AVR-PikD	2	2
Pikps-1+Pikps-2+AVR-PikD	6	2
Pikps-1+Pikps-2+AVR-PikD	3	2
Pikps-1+Pikps-2+AVR-PikD	4	2
Pikps-1+Pikps-2E754V	0	2
Pikps-1+Pikps-2E754V	0	2
Pikps-1+Pikps-2E754V	0	2
Pikps-1+Pikps-2E754V	0	2
Pikps-1+Pikps-2E754V	1	2
Pikps-1+Pikps-2E754V	0	2
Pike-1+Pike-2	0	2
Pike-1+Pike-2	0	2
Pike-1+Pike-2	0	2
Pike-1+Pike-2	0	2
Pike-1+Pike-2	0	2
Pike-1+Pike-2	0	2
Pike-1+Pike-2E754V	4	2
Pike-1+Pike-2E754V	3	2
Pike-1+Pike-2E754V	3	2
Pike-1+Pike-2E754V	5	2
Pike-1+Pike-2E754V	5	2
Pike-1+Pike-2E754V	5	2
Pikps-1+Pikps-2	0	3
Pikps-1+Pikps-2	0	3
Pikps-1+Pikps-2	0	3
Pikps-1+Pikps-2	0	3
Pikps-1+Pikps-2	0	3
Pikps-1+Pikps-2	0	3
Pikps-1+Pikps-2+AVR-PikD	4	3
Pikps-1+Pikps-2+AVR-PikD	5	3
Pikps-1+Pikps-2+AVR-PikD	4	3
Pikps-1+Pikps-2+AVR-PikD	6	3
Pikps-1+Pikps-2+AVR-PikD	5	3
Pikps-1+Pikps-2+AVR-PikD	3	3
Pikps-1+Pikps-2E754V	0	3
Pikps-1+Pikps-2E754V	1	3
Pikps-1+Pikps-2E754V	0	3
Pikps-1+Pikps-2E754V	0	3
Pikps-1+Pikps-2E754V	0	3
Pikps-1+Pikps-2E754V	0	3
Pike-1+Pike-2	0	3
Pike-1+Pike-2	0	3
Pike-1+Pike-2	0	3
Pike-1+Pike-2	0	3
Pike-1+Pike-2	0	3
Pike-1+Pike-2	0	3
Pike-1+Pike-2E754V	4	3
Pike-1+Pike-2E754V	4	3
Pike-1+Pike-2E754V	3	3
Pike-1+Pike-2E754V	6	3
Pike-1+Pike-2E754V	6	3
Pike-1+Pike-2E754V	3	3

## Sheet: Figure 2d
Treatment	Score	Replicate
Pikps-1+Pikps-2+AVR-PikF	0	1
Pikps-1+Pikps-2+AVR-PikF	0	1
Pikps-1+Pikps-2+AVR-PikF	0	1
Pikps-1+Pikps-2+AVR-PikF	0	1
Pikps-1+Pikps-2+AVR-PikF	0	1
Pikps-1+Pikps-2+AVR-PikF	0	1
Pikps-1+Pikps-2+AVR-PikF	0	1
Pikps-1+Pikps-2+AVR-PikF	0	1
Pikps-1+Pikps-2+AVR-PikF	0	1
Pikps-1+Pikps-2+AVR-PikF	0	1
Pikps-1+Pikps-2+AVR-PikF	0	1
Pikps-1+Pikps-2+AVR-PikF	0	1
Pikps-1+Pikps-2+AVR-PikF	0	1
Pikps-1+Pikps-2+AVR-PikF	0	1
Pikps-1+Pikps-2+AVR-PikF	0	1
Pikps-1+Pikps-2+AVR-PikF	0	1
Pikps-1+Pikps-2+AVR-PikF	0	1
Pikps-1+Pikps-2+AVR-PikF	0	1
Pikps-1+Pikps-2+AVR-PikD	6	1
Pikps-1+Pikps-2+AVR-PikD	6	1
Pikps-1+Pikps-2+AVR-PikD	6	1
Pikps-1+Pikps-2+AVR-PikD	5	1
Pikps-1+Pikps-2+AVR-PikD	6	1
Pikps-1+Pikps-2+AVR-PikD	5	1
Pikps-1+Pikps-2+AVR-PikD	5	1
Pikps-1+Pikps-2+AVR-PikD	6	1
Pikps-1+Pikps-2+AVR-PikD	5	1
Pikps-1+Pikps-2+AVR-PikD	6	1
Pikps-1+Pikps-2+AVR-PikD	6	1
Pikps-1+Pikps-2+AVR-PikD	5	1
Pikps-1+Pikps-2+AVR-PikD	6	1
Pikps-1+Pikps-2+AVR-PikD	6	1
Pikps-1+Pikps-2+AVR-PikD	6	1
Pikps-1+Pikps-2+AVR-PikD	6	1
Pikps-1+Pikps-2+AVR-PikD	6	1
Pikps-1+Pikps-2+AVR-PikD	6	1
Pikm-1+Pikps-2+AVR-PikF	0	1
Pikm-1+Pikps-2+AVR-PikF	0	1
Pikm-1+Pikps-2+AVR-PikF	0	1
Pikm-1+Pikps-2+AVR-PikF	0	1
Pikm-1+Pikps-2+AVR-PikF	0	1
Pikm-1+Pikps-2+AVR-PikF	0	1
Pikm-1+Pikps-2+AVR-PikD	6	1
Pikm-1+Pikps-2+AVR-PikD	5	1
Pikm-1+Pikps-2+AVR-PikD	4	1
Pikm-1+Pikps-2+AVR-PikD	4	1
Pikm-1+Pikps-2+AVR-PikD	6	1
Pikm-1+Pikps-2+AVR-PikD	5	1
Pike-1+Pikps-2+AVR-PikF	0	1
Pike-1+Pikps-2+AVR-PikF	0	1
Pike-1+Pikps-2+AVR-PikF	0	1
Pike-1+Pikps-2+AVR-PikF	0	1
Pike-1+Pikps-2+AVR-PikF	0	1
Pike-1+Pikps-2+AVR-PikF	0	1
Pike-1+Pikps-2+AVR-PikD	6	1
Pike-1+Pikps-2+AVR-PikD	5	1
Pike-1+Pikps-2+AVR-PikD	5	1
Pike-1+Pikps-2+AVR-PikD	5	1
Pike-1+Pikps-2+AVR-PikD	5	1
Pike-1+Pikps-2+AVR-PikD	6	1
Pik*-1+Pikps-2+AVR-PikF	0	1
Pik*-1+Pikps-2+AVR-PikF	0	1
Pik*-1+Pikps-2+AVR-PikF	0	1
Pik*-1+Pikps-2+AVR-PikF	0	1
Pik*-1+Pikps-2+AVR-PikF	0	1
Pik*-1+Pikps-2+AVR-PikF	0	1
Pik*-1+Pikps-2+AVR-PikD	5	1
Pik*-1+Pikps-2+AVR-PikD	2	1
Pik*-1+Pikps-2+AVR-PikD	3	1
Pik*-1+Pikps-2+AVR-PikD	2	1
Pik*-1+Pikps-2+AVR-PikD	1	1
Pik*-1+Pikps-2+AVR-PikD	3	1
Pikps-1+Pike-2+AVR-PikF	2	1
Pikps-1+Pike-2+AVR-PikF	0	1
Pikps-1+Pike-2+AVR-PikF	1	1
Pikps-1+Pike-2+AVR-PikF	3	1
Pikps-1+Pike-2+AVR-PikF	2	1
Pikps-1+Pike-2+AVR-PikF	2	1
Pikps-1+Pike-2+AVR-PikD	6	1
Pikps-1+Pike-2+AVR-PikD	6	1
Pikps-1+Pike-2+AVR-PikD	6	1
Pikps-1+Pike-2+AVR-PikD	6	1
Pikps-1+Pike-2+AVR-PikD	6	1
Pikps-1+Pike-2+AVR-PikD	5	1
Pik*-1+Pike-2+AVR-PikF	2	1
Pik*-1+Pike-2+AVR-PikF	0	1
Pik*-1+Pike-2+AVR-PikF	0	1
Pik*-1+Pike-2+AVR-PikF	1	1
Pik*-1+Pike-2+AVR-PikF	1	1
Pik*-1+Pike-2+AVR-PikF	0	1
Pik*-1+Pike-2+AVR-PikD	6	1
Pik*-1+Pike-2+AVR-PikD	6	1
Pik*-1+Pike-2+AVR-PikD	6	1
Pik*-1+Pike-2+AVR-PikD	5	1
Pik*-1+Pike-2+AVR-PikD	6	1
Pik*-1+Pike-2+AVR-PikD	5	1
Pikm-1+Pike-2+AVR-PikF	0	1
Pikm-1+Pike-2+AVR-PikF	0	1
Pikm-1+Pike-2+AVR-PikF	0	1
Pikm-1+Pike-2+AVR-PikF	0	1
Pikm-1+Pike-2+AVR-PikF	0	1
Pikm-1+Pike-2+AVR-PikF	0	1
Pikm-1+Pike-2+AVR-PikD	6	1
Pikm-1+Pike-2+AVR-PikD	6	1
Pikm-1+Pike-2+AVR-PikD	6	1
Pikm-1+Pike-2+AVR-PikD	6	1
Pikm-1+Pike-2+AVR-PikD	6	1
Pikm-1+Pike-2+AVR-PikD	5	1
Pikps-1+Pikps-2+AVR-PikF	0	2
Pikps-1+Pikps-2+AVR-PikF	0	2
Pikps-1+Pikps-2+AVR-PikF	0	2
Pikps-1+Pikps-2+AVR-PikF	0	2
Pikps-1+Pikps-2+AVR-PikF	0	2
Pikps-1+Pikps-2+AVR-PikF	0	2
Pikps-1+Pikps-2+AVR-PikF	0	2
Pikps-1+Pikps-2+AVR-PikF	0	2
Pikps-1+Pikps-2+AVR-PikF	0	2
Pikps-1+Pikps-2+AVR-PikF	0	2
Pikps-1+Pikps-2+AVR-PikF	0	2
Pikps-1+Pikps-2+AVR-PikF	0	2
Pikps-1+Pikps-2+AVR-PikF	0	2
Pikps-1+Pikps-2+AVR-PikF	0	2
Pikps-1+Pikps-2+AVR-PikF	0	2
Pikps-1+Pikps-2+AVR-PikF	0	2
Pikps-1+Pikps-2+AVR-PikF	0	2
Pikps-1+Pikps-2+AVR-PikF	0	2
Pikps-1+Pikps-2+AVR-PikD	5	2
Pikps-1+Pikps-2+AVR-PikD	4	2
Pikps-1+Pikps-2+AVR-PikD	4	2
Pikps-1+Pikps-2+AVR-PikD	2	2
Pikps-1+Pikps-2+AVR-PikD	6	2
Pikps-1+Pikps-2+AVR-PikD	3	2
Pikps-1+Pikps-2+AVR-PikD	3	2
Pikps-1+Pikps-2+AVR-PikD	2	2
Pikps-1+Pikps-2+AVR-PikD	4	2
Pikps-1+Pikps-2+AVR-PikD	2	2
Pikps-1+Pikps-2+AVR-PikD	5	2
Pikps-1+Pikps-2+AVR-PikD	4	2
Pikps-1+Pikps-2+AVR-PikD	6	2
Pikps-1+Pikps-2+AVR-PikD	5	2
Pikps-1+Pikps-2+AVR-PikD	3	2
Pikps-1+Pikps-2+AVR-PikD	3	2
Pikps-1+Pikps-2+AVR-PikD	4	2
Pikps-1+Pikps-2+AVR-PikD	4	2
Pikm-1+Pikps-2+AVR-PikF	0	2
Pikm-1+Pikps-2+AVR-PikF	0	2
Pikm-1+Pikps-2+AVR-PikF	0	2
Pikm-1+Pikps-2+AVR-PikF	0	2
Pikm-1+Pikps-2+AVR-PikF	0	2
Pikm-1+Pikps-2+AVR-PikF	0	2
Pikm-1+Pikps-2+AVR-PikD	6	2
Pikm-1+Pikps-2+AVR-PikD	1	2
Pikm-1+Pikps-2+AVR-PikD	4	2
Pikm-1+Pikps-2+AVR-PikD	1	2
Pikm-1+Pikps-2+AVR-PikD	3	2
Pikm-1+Pikps-2+AVR-PikD	4	2
Pike-1+Pikps-2+AVR-PikF	0	2
Pike-1+Pikps-2+AVR-PikF	0	2
Pike-1+Pikps-2+AVR-PikF	0	2
Pike-1+Pikps-2+AVR-PikF	0	2
Pike-1+Pikps-2+AVR-PikF	0	2
Pike-1+Pikps-2+AVR-PikF	0	2
Pike-1+Pikps-2+AVR-PikD	6	2
Pike-1+Pikps-2+AVR-PikD	4	2
Pike-1+Pikps-2+AVR-PikD	5	2
Pike-1+Pikps-2+AVR-PikD	2	2
Pike-1+Pikps-2+AVR-PikD	3	2
Pike-1+Pikps-2+AVR-PikD	3	2
Pik*-1+Pikps-2+AVR-PikF	0	2
Pik*-1+Pikps-2+AVR-PikF	0	2
Pik*-1+Pikps-2+AVR-PikF	0	2
Pik*-1+Pikps-2+AVR-PikF	0	2
Pik*-1+Pikps-2+AVR-PikF	0	2
Pik*-1+Pikps-2+AVR-PikF	0	2
Pik*-1+Pikps-2+AVR-PikD	2	2
Pik*-1+Pikps-2+AVR-PikD	1	2
Pik*-1+Pikps-2+AVR-PikD	0	2
Pik*-1+Pikps-2+AVR-PikD	0	2
Pik*-1+Pikps-2+AVR-PikD	0	2
Pik*-1+Pikps-2+AVR-PikD	0	2
Pikps-1+Pike-2+AVR-PikF	0	2
Pikps-1+Pike-2+AVR-PikF	0	2
Pikps-1+Pike-2+AVR-PikF	1	2
Pikps-1+Pike-2+AVR-PikF	0	2
Pikps-1+Pike-2+AVR-PikF	2	2
Pikps-1+Pike-2+AVR-PikF	0	2
Pikps-1+Pike-2+AVR-PikD	6	2
Pikps-1+Pike-2+AVR-PikD	4	2
Pikps-1+Pike-2+AVR-PikD	5	2
Pikps-1+Pike-2+AVR-PikD	3	2
Pikps-1+Pike-2+AVR-PikD	6	2
Pikps-1+Pike-2+AVR-PikD	5	2
Pik*-1+Pike-2+AVR-PikF	0	2
Pik*-1+Pike-2+AVR-PikF	0	2
Pik*-1+Pike-2+AVR-PikF	0	2
Pik*-1+Pike-2+AVR-PikF	0	2
Pik*-1+Pike-2+AVR-PikF	3	2
Pik*-1+Pike-2+AVR-PikF	0	2
Pik*-1+Pike-2+AVR-PikD	4	2
Pik*-1+Pike-2+AVR-PikD	1	2
Pik*-1+Pike-2+AVR-PikD	3	2
Pik*-1+Pike-2+AVR-PikD	1	2
Pik*-1+Pike-2+AVR-PikD	4	2
Pik*-1+Pike-2+AVR-PikD	3	2
Pikm-1+Pike-2+AVR-PikF	0	2
Pikm-1+Pike-2+AVR-PikF	0	2
Pikm-1+Pike-2+AVR-PikF	0	2
Pikm-1+Pike-2+AVR-PikF	0	2
Pikm-1+Pike-2+AVR-PikF	0	2
Pikm-1+Pike-2+AVR-PikF	0	2
Pikm-1+Pike-2+AVR-PikD	6	2
Pikm-1+Pike-2+AVR-PikD	2	2
Pikm-1+Pike-2+AVR-PikD	5	2
Pikm-1+Pike-2+AVR-PikD	3	2
Pikm-1+Pike-2+AVR-PikD	5	2
Pikm-1+Pike-2+AVR-PikD	4	2
Pikps-1+Pikps-2+AVR-PikF	0	3
Pikps-1+Pikps-2+AVR-PikF	0	3
Pikps-1+Pikps-2+AVR-PikF	1	3
Pikps-1+Pikps-2+AVR-PikF	0	3
Pikps-1+Pikps-2+AVR-PikF	0	3
Pikps-1+Pikps-2+AVR-PikF	0	3
Pikps-1+Pikps-2+AVR-PikF	0	3
Pikps-1+Pikps-2+AVR-PikF	0	3
Pikps-1+Pikps-2+AVR-PikF	0	3
Pikps-1+Pikps-2+AVR-PikF	0	3
Pikps-1+Pikps-2+AVR-PikF	0	3
Pikps-1+Pikps-2+AVR-PikF	0	3
Pikps-1+Pikps-2+AVR-PikF	0	3
Pikps-1+Pikps-2+AVR-PikF	0	3
Pikps-1+Pikps-2+AVR-PikF	0	3
Pikps-1+Pikps-2+AVR-PikF	0	3
Pikps-1+Pikps-2+AVR-PikF	0	3
Pikps-1+Pikps-2+AVR-PikF	0	3
Pikps-1+Pikps-2+AVR-PikD	5	3
Pikps-1+Pikps-2+AVR-PikD	5	3
Pikps-1+Pikps-2+AVR-PikD	5	3
Pikps-1+Pikps-2+AVR-PikD	4	3
Pikps-1+Pikps-2+AVR-PikD	6	3
Pikps-1+Pikps-2+AVR-PikD	6	3
Pikps-1+Pikps-2+AVR-PikD	6	3
Pikps-1+Pikps-2+AVR-PikD	5	3
Pikps-1+Pikps-2+AVR-PikD	5	3
Pikps-1+Pikps-2+AVR-PikD	4	3
Pikps-1+Pikps-2+AVR-PikD	4	3
Pikps-1+Pikps-2+AVR-PikD	5	3
Pikps-1+Pikps-2+AVR-PikD	6	3
Pikps-1+Pikps-2+AVR-PikD	2	3
Pikps-1+Pikps-2+AVR-PikD	6	3
Pikps-1+Pikps-2+AVR-PikD	4	3
Pikps-1+Pikps-2+AVR-PikD	5	3
Pikps-1+Pikps-2+AVR-PikD	6	3
Pikm-1+Pikps-2+AVR-PikF	0	3
Pikm-1+Pikps-2+AVR-PikF	0	3
Pikm-1+Pikps-2+AVR-PikF	0	3
Pikm-1+Pikps-2+AVR-PikF	0	3
Pikm-1+Pikps-2+AVR-PikF	0	3
Pikm-1+Pikps-2+AVR-PikF	0	3
Pikm-1+Pikps-2+AVR-PikD	4	3
Pikm-1+Pikps-2+AVR-PikD	5	3
Pikm-1+Pikps-2+AVR-PikD	5	3
Pikm-1+Pikps-2+AVR-PikD	3	3
Pikm-1+Pikps-2+AVR-PikD	3	3
Pikm-1+Pikps-2+AVR-PikD	5	3
Pike-1+Pikps-2+AVR-PikF	0	3
Pike-1+Pikps-2+AVR-PikF	0	3
Pike-1+Pikps-2+AVR-PikF	0	3
Pike-1+Pikps-2+AVR-PikF	0	3
Pike-1+Pikps-2+AVR-PikF	0	3
Pike-1+Pikps-2+AVR-PikF	0	3
Pike-1+Pikps-2+AVR-PikD	5	3
Pike-1+Pikps-2+AVR-PikD	1	3
Pike-1+Pikps-2+AVR-PikD	6	3
Pike-1+Pikps-2+AVR-PikD	5	3
Pike-1+Pikps-2+AVR-PikD	4	3
Pike-1+Pikps-2+AVR-PikD	3	3
Pik*-1+Pikps-2+AVR-PikF	0	3
Pik*-1+Pikps-2+AVR-PikF	0	3
Pik*-1+Pikps-2+AVR-PikF	0	3
Pik*-1+Pikps-2+AVR-PikF	0	3
Pik*-1+Pikps-2+AVR-PikF	0	3
Pik*-1+Pikps-2+AVR-PikF	0	3
Pik*-1+Pikps-2+AVR-PikD	2	3
Pik*-1+Pikps-2+AVR-PikD	1	3
Pik*-1+Pikps-2+AVR-PikD	2	3
Pik*-1+Pikps-2+AVR-PikD	1	3
Pik*-1+Pikps-2+AVR-PikD	0	3
Pik*-1+Pikps-2+AVR-PikD	3	3
Pikps-1+Pike-2+AVR-PikF	3	3
Pikps-1+Pike-2+AVR-PikF	1	3
Pikps-1+Pike-2+AVR-PikF	1	3
Pikps-1+Pike-2+AVR-PikF	1	3
Pikps-1+Pike-2+AVR-PikF	1	3
Pikps-1+Pike-2+AVR-PikF	3	3
Pikps-1+Pike-2+AVR-PikD	6	3
Pikps-1+Pike-2+AVR-PikD	5	3
Pikps-1+Pike-2+AVR-PikD	6	3
Pikps-1+Pike-2+AVR-PikD	6	3
Pikps-1+Pike-2+AVR-PikD	6	3
Pikps-1+Pike-2+AVR-PikD	6	3
Pik*-1+Pike-2+AVR-PikF	1	3
Pik*-1+Pike-2+AVR-PikF	2	3
Pik*-1+Pike-2+AVR-PikF	2	3
Pik*-1+Pike-2+AVR-PikF	1	3
Pik*-1+Pike-2+AVR-PikF	1	3
Pik*-1+Pike-2+AVR-PikF	1	3
Pik*-1+Pike-2+AVR-PikD	5	3
Pik*-1+Pike-2+AVR-PikD	2	3
Pik*-1+Pike-2+AVR-PikD	2	3
Pik*-1+Pike-2+AVR-PikD	6	3
Pik*-1+Pike-2+AVR-PikD	5	3
Pik*-1+Pike-2+AVR-PikD	5	3
Pikm-1+Pike-2+AVR-PikF	0	3
Pikm-1+Pike-2+AVR-PikF	0	3
Pikm-1+Pike-2+AVR-PikF	0	3
Pikm-1+Pike-2+AVR-PikF	0	3
Pikm-1+Pike-2+AVR-PikF	0	3
Pikm-1+Pike-2+AVR-PikF	0	3
Pikm-1+Pike-2+AVR-PikD	6	3
Pikm-1+Pike-2+AVR-PikD	6	3
Pikm-1+Pike-2+AVR-PikD	6	3
Pikm-1+Pike-2+AVR-PikD	5	3
Pikm-1+Pike-2+AVR-PikD	4	3
Pikm-1+Pike-2+AVR-PikD	5	3

## Sheet: Figure S2
Treatment	Score	Replicate
Pikps-1+Pikps-2+AVR-PikF	0	1
Pikps-1+Pikps-2+AVR-PikF	0	1
Pikps-1+Pikps-2+AVR-PikF	0	1
Pikps-1+Pikps-2+AVR-PikF	0	1
Pikps-1+Pikps-2+AVR-PikF	0	1
Pikps-1+Pikps-2+AVR-PikF	0	1
Pikps-1+Pikps-2+AVR-PikF	0	1
Pikps-1+Pikps-2+AVR-PikF	0	1
Pikps-1+Pikps-2+AVR-PikF	0	1
Pikps-1+Pikps-2+AVR-PikF	0	1
Pikps-1+Pikps-2+AVR-PikF	0	1
Pikps-1+Pikps-2+AVR-PikF	0	1
Pikps-1+Pikps-2+AVR-PikD	4	1
Pikps-1+Pikps-2+AVR-PikD	5	1
Pikps-1+Pikps-2+AVR-PikD	2	1
Pikps-1+Pikps-2+AVR-PikD	3	1
Pikps-1+Pikps-2+AVR-PikD	5	1
Pikps-1+Pikps-2+AVR-PikD	3	1
Pikps-1+Pikps-2+AVR-PikD	5	1
Pikps-1+Pikps-2+AVR-PikD	4	1
Pikps-1+Pikps-2+AVR-PikD	3	1
Pikps-1+Pikps-2+AVR-PikD	4	1
Pikps-1+Pikps-2+AVR-PikD	0	1
Pikps-1+Pikps-2+AVR-PikD	5	1
Pikps-1	0	1
Pikps-1	0	1
Pikps-1	0	1
Pikps-1	0	1
Pikps-1	0	1
Pikps-1	0	1
Pikps-2	0	1
Pikps-2	0	1
Pikps-2	0	1
Pikps-2	0	1
Pikps-2	0	1
Pikps-2	0	1
Pikm-1	0	1
Pikm-1	0	1
Pikm-1	0	1
Pikm-1	0	1
Pikm-1	0	1
Pikm-1	0	1
Pikm-2	0	1
Pikm-2	0	1
Pikm-2	0	1
Pikm-2	0	1
Pikm-2	0	1
Pikm-2	0	1
Pike-1	0	1
Pike-1	0	1
Pike-1	0	1
Pike-1	0	1
Pike-1	0	1
Pike-1	0	1
Pike-2	0	1
Pike-2	0	1
Pike-2	0	1
Pike-2	0	1
Pike-2	0	1
Pike-2	0	1
Pik*-1	0	1
Pik*-1	0	1
Pik*-1	0	1
Pik*-1	0	1
Pik*-1	0	1
Pik*-1	0	1
Pi1-6C	0	1
Pi1-6C	0	1
Pi1-6C	0	1
Pi1-6C	0	1
Pi1-6C	0	1
Pi1-6C	0	1
Pikps-1+Pikps-2+AVR-PikF	0	2
Pikps-1+Pikps-2+AVR-PikF	0	2
Pikps-1+Pikps-2+AVR-PikF	0	2
Pikps-1+Pikps-2+AVR-PikF	0	2
Pikps-1+Pikps-2+AVR-PikF	0	2
Pikps-1+Pikps-2+AVR-PikF	0	2
Pikps-1+Pikps-2+AVR-PikF	0	2
Pikps-1+Pikps-2+AVR-PikF	0	2
Pikps-1+Pikps-2+AVR-PikF	0	2
Pikps-1+Pikps-2+AVR-PikF	0	2
Pikps-1+Pikps-2+AVR-PikF	0	2
Pikps-1+Pikps-2+AVR-PikF	0	2
Pikps-1+Pikps-2+AVR-PikD	3	2
Pikps-1+Pikps-2+AVR-PikD	5	2
Pikps-1+Pikps-2+AVR-PikD	6	2
Pikps-1+Pikps-2+AVR-PikD	3	2
Pikps-1+Pikps-2+AVR-PikD	2	2
Pikps-1+Pikps-2+AVR-PikD	3	2
Pikps-1+Pikps-2+AVR-PikD	3	2
Pikps-1+Pikps-2+AVR-PikD	3	2
Pikps-1+Pikps-2+AVR-PikD	4	2
Pikps-1+Pikps-2+AVR-PikD	4	2
Pikps-1+Pikps-2+AVR-PikD	4	2
Pikps-1+Pikps-2+AVR-PikD	5	2
Pikps-1	0	2
Pikps-1	0	2
Pikps-1	0	2
Pikps-1	0	2
Pikps-1	0	2
Pikps-1	0	2
Pikps-2	0	2
Pikps-2	0	2
Pikps-2	0	2
Pikps-2	0	2
Pikps-2	0	2
Pikps-2	0	2
Pikm-1	0	2
Pikm-1	0	2
Pikm-1	0	2
Pikm-1	0	2
Pikm-1	0	2
Pikm-1	0	2
Pikm-2	0	2
Pikm-2	0	2
Pikm-2	0	2
Pikm-2	0	2
Pikm-2	0	2
Pikm-2	0	2
Pike-1	0	2
Pike-1	0	2
Pike-1	0	2
Pike-1	0	2
Pike-1	0	2
Pike-1	0	2
Pike-2	0	2
Pike-2	0	2
Pike-2	0	2
Pike-2	0	2
Pike-2	0	2
Pike-2	0	2
Pik*-1	0	2
Pik*-1	0	2
Pik*-1	0	2
Pik*-1	0	2
Pik*-1	0	2
Pik*-1	0	2
Pi1-6C	0	2
Pi1-6C	0	2
Pi1-6C	0	2
Pi1-6C	0	2
Pi1-6C	0	2
Pi1-6C	0	2
Pikps-1+Pikps-2+AVR-PikF	0	3
Pikps-1+Pikps-2+AVR-PikF	0	3
Pikps-1+Pikps-2+AVR-PikF	0	3
Pikps-1+Pikps-2+AVR-PikF	0	3
Pikps-1+Pikps-2+AVR-PikF	0	3
Pikps-1+Pikps-2+AVR-PikF	0	3
Pikps-1+Pikps-2+AVR-PikF	0	3
Pikps-1+Pikps-2+AVR-PikF	0	3
Pikps-1+Pikps-2+AVR-PikF	0	3
Pikps-1+Pikps-2+AVR-PikF	0	3
Pikps-1+Pikps-2+AVR-PikF	0	3
Pikps-1+Pikps-2+AVR-PikF	0	3
Pikps-1+Pikps-2+AVR-PikD	6	3
Pikps-1+Pikps-2+AVR-PikD	6	3
Pikps-1+Pikps-2+AVR-PikD	4	3
Pikps-1+Pikps-2+AVR-PikD	6	3
Pikps-1+Pikps-2+AVR-PikD	6	3
Pikps-1+Pikps-2+AVR-PikD	6	3
Pikps-1+Pikps-2+AVR-PikD	5	3
Pikps-1+Pikps-2+AVR-PikD	6	3
Pikps-1+Pikps-2+AVR-PikD	6	3
Pikps-1+Pikps-2+AVR-PikD	6	3
Pikps-1+Pikps-2+AVR-PikD	6	3
Pikps-1+Pikps-2+AVR-PikD	5	3
Pikps-1	0	3
Pikps-1	0	3
Pikps-1	0	3
Pikps-1	0	3
Pikps-1	0	3
Pikps-1	0	3
Pikps-2	0	3
Pikps-2	0	3
Pikps-2	0	3
Pikps-2	0	3
Pikps-2	0	3
Pikps-2	0	3
Pikm-1	0	3
Pikm-1	0	3
Pikm-1	0	3
Pikm-1	0	3
Pikm-1	0	3
Pikm-1	0	3
Pikm-2	0	3
Pikm-2	0	3
Pikm-2	0	3
Pikm-2	0	3
Pikm-2	0	3
Pikm-2	0	3
Pike-1	0	3
Pike-1	0	3
Pike-1	0	3
Pike-1	0	3
Pike-1	0	3
Pike-1	0	3
Pike-2	0	3
Pike-2	0	3
Pike-2	0	3
Pike-2	0	3
Pike-2	0	3
Pike-2	0	3
Pik*-1	0	3
Pik*-1	0	3
Pik*-1	0	3
Pik*-1	0	3
Pik*-1	0	3
Pik*-1	0	3
Pi1-6C	0	3
Pi1-6C	0	3
Pi1-6C	0	3
Pi1-6C	0	3
Pi1-6C	0	3
Pi1-6C	0	3

## Sheet: Figure S4
Treatment	Score	Replicate
Pikps-1+Pikps-2	0	1
Pikps-1+Pikps-2	0	1
Pikps-1+Pikps-2	0	1
Pikps-1+Pikps-2	0	1
Pikps-1+Pikps-2	0	1
Pikps-1+Pikps-2	0	1
Pikps-1+Pikps-2	0	1
Pikps-1+Pikps-2	1	1
Pikps-1+Pikps-2	1	1
Pikps-1+Pikps-2	0	1
Pikps-1+Pikps-2	0	1
Pikps-1+Pikps-2	0	1
Pikps-1+Pikps-2+AVR-PikD	5	1
Pikps-1+Pikps-2+AVR-PikD	4	1
Pikps-1+Pikps-2+AVR-PikD	6	1
Pikps-1+Pikps-2+AVR-PikD	5	1
Pikps-1+Pikps-2+AVR-PikD	3	1
Pikps-1+Pikps-2+AVR-PikD	3	1
Pikps-1+Pikps-2+AVR-PikD	5	1
Pikps-1+Pikps-2+AVR-PikD	6	1
Pikps-1+Pikps-2+AVR-PikD	6	1
Pikps-1+Pikps-2+AVR-PikD	6	1
Pikps-1+Pikps-2+AVR-PikD	6	1
Pikps-1+Pikps-2+AVR-PikD	5	1
Pikps-1+Pikm-2E230D	0	1
Pikps-1+Pikm-2E230D	0	1
Pikps-1+Pikm-2E230D	0	1
Pikps-1+Pikm-2E230D	0	1
Pikps-1+Pikm-2E230D	0	1
Pikps-1+Pikm-2E230D	0	1
Pike-1+Pikm-2E230D	0	1
Pike-1+Pikm-2E230D	0	1
Pike-1+Pikm-2E230D	0	1
Pike-1+Pikm-2E230D	0	1
Pike-1+Pikm-2E230D	1	1
Pike-1+Pikm-2E230D	0	1
Pik*-1+Pikm-2E230D	0	1
Pik*-1+Pikm-2E230D	0	1
Pik*-1+Pikm-2E230D	0	1
Pik*-1+Pikm-2E230D	0	1
Pik*-1+Pikm-2E230D	0	1
Pik*-1+Pikm-2E230D	0	1
Pikps-1+Pi1-6CE230D	0	1
Pikps-1+Pi1-6CE230D	1	1
Pikps-1+Pi1-6CE230D	1	1
Pikps-1+Pi1-6CE230D	0	1
Pikps-1+Pi1-6CE230D	1	1
Pikps-1+Pi1-6CE230D	1	1
Pike-1+Pi1-6CE230D	0	1
Pike-1+Pi1-6CE230D	1	1
Pike-1+Pi1-6CE230D	1	1
Pike-1+Pi1-6CE230D	0	1
Pike-1+Pi1-6CE230D	1	1
Pike-1+Pi1-6CE230D	1	1
Pik*-1+Pi1-6CE230D	0	1
Pik*-1+Pi1-6CE230D	1	1
Pik*-1+Pi1-6CE230D	1	1
Pik*-1+Pi1-6CE230D	0	1
Pik*-1+Pi1-6CE230D	0	1
Pik*-1+Pi1-6CE230D	1	1
Pikm-1+Pi1-6CE230D	1	1
Pikm-1+Pi1-6CE230D	1	1
Pikm-1+Pi1-6CE230D	1	1
Pikm-1+Pi1-6CE230D	0	1
Pikm-1+Pi1-6CE230D	1	1
Pikm-1+Pi1-6CE230D	0	1
Pi1-5C+Pi1-6CE230D	0	1
Pi1-5C+Pi1-6CE230D	0	1
Pi1-5C+Pi1-6CE230D	0	1
Pi1-5C+Pi1-6CE230D	0	1
Pi1-5C+Pi1-6CE230D	0	1
Pi1-5C+Pi1-6CE230D	0	1
Pikps-1+Pikps-2	0	2
Pikps-1+Pikps-2	0	2
Pikps-1+Pikps-2	0	2
Pikps-1+Pikps-2	0	2
Pikps-1+Pikps-2	0	2
Pikps-1+Pikps-2	0	2
Pikps-1+Pikps-2	0	2
Pikps-1+Pikps-2	0	2
Pikps-1+Pikps-2	0	2
Pikps-1+Pikps-2	1	2
Pikps-1+Pikps-2	0	2
Pikps-1+Pikps-2	0	2
Pikps-1+Pikps-2+AVR-PikD	6	2
Pikps-1+Pikps-2+AVR-PikD	4	2
Pikps-1+Pikps-2+AVR-PikD	4	2
Pikps-1+Pikps-2+AVR-PikD	6	2
Pikps-1+Pikps-2+AVR-PikD	3	2
Pikps-1+Pikps-2+AVR-PikD	5	2
Pikps-1+Pikps-2+AVR-PikD	5	2
Pikps-1+Pikps-2+AVR-PikD	4	2
Pikps-1+Pikps-2+AVR-PikD	6	2
Pikps-1+Pikps-2+AVR-PikD	3	2
Pikps-1+Pikps-2+AVR-PikD	5	2
Pikps-1+Pikps-2+AVR-PikD	5	2
Pikps-1+Pikm-2E230D	0	2
Pikps-1+Pikm-2E230D	0	2
Pikps-1+Pikm-2E230D	0	2
Pikps-1+Pikm-2E230D	0	2
Pikps-1+Pikm-2E230D	0	2
Pikps-1+Pikm-2E230D	0	2
Pike-1+Pikm-2E230D	0	2
Pike-1+Pikm-2E230D	0	2
Pike-1+Pikm-2E230D	0	2
Pike-1+Pikm-2E230D	0	2
Pike-1+Pikm-2E230D	0	2
Pike-1+Pikm-2E230D	0	2
Pik*-1+Pikm-2E230D	0	2
Pik*-1+Pikm-2E230D	0	2
Pik*-1+Pikm-2E230D	0	2
Pik*-1+Pikm-2E230D	0	2
Pik*-1+Pikm-2E230D	0	2
Pik*-1+Pikm-2E230D	0	2
Pikps-1+Pi1-6CE230D	0	2
Pikps-1+Pi1-6CE230D	0	2
Pikps-1+Pi1-6CE230D	0	2
Pikps-1+Pi1-6CE230D	0	2
Pikps-1+Pi1-6CE230D	0	2
Pikps-1+Pi1-6CE230D	0	2
Pike-1+Pi1-6CE230D	0	2
Pike-1+Pi1-6CE230D	0	2
Pike-1+Pi1-6CE230D	0	2
Pike-1+Pi1-6CE230D	0	2
Pike-1+Pi1-6CE230D	0	2
Pike-1+Pi1-6CE230D	0	2
Pik*-1+Pi1-6CE230D	0	2
Pik*-1+Pi1-6CE230D	0	2
Pik*-1+Pi1-6CE230D	0	2
Pik*-1+Pi1-6CE230D	1	2
Pik*-1+Pi1-6CE230D	1	2
Pik*-1+Pi1-6CE230D	0	2
Pikm-1+Pi1-6CE230D	0	2
Pikm-1+Pi1-6CE230D	0	2
Pikm-1+Pi1-6CE230D	0	2
Pikm-1+Pi1-6CE230D	0	2
Pikm-1+Pi1-6CE230D	0	2
Pikm-1+Pi1-6CE230D	0	2
Pi1-5C+Pi1-6CE230D	0	2
Pi1-5C+Pi1-6CE230D	0	2
Pi1-5C+Pi1-6CE230D	0	2
Pi1-5C+Pi1-6CE230D	0	2
Pi1-5C+Pi1-6CE230D	1	2
Pi1-5C+Pi1-6CE230D	0	2
Pikps-1+Pikps-2	1	3
Pikps-1+Pikps-2	0	3
Pikps-1+Pikps-2	0	3
Pikps-1+Pikps-2	0	3
Pikps-1+Pikps-2	0	3
Pikps-1+Pikps-2	0	3
Pikps-1+Pikps-2	0	3
Pikps-1+Pikps-2	0	3
Pikps-1+Pikps-2	0	3
Pikps-1+Pikps-2	1	3
Pikps-1+Pikps-2	0	3
Pikps-1+Pikps-2	1	3
Pikps-1+Pikps-2+AVR-PikD	5	3
Pikps-1+Pikps-2+AVR-PikD	6	3
Pikps-1+Pikps-2+AVR-PikD	5	3
Pikps-1+Pikps-2+AVR-PikD	6	3
Pikps-1+Pikps-2+AVR-PikD	3	3
Pikps-1+Pikps-2+AVR-PikD	4	3
Pikps-1+Pikps-2+AVR-PikD	6	3
Pikps-1+Pikps-2+AVR-PikD	5	3
Pikps-1+Pikps-2+AVR-PikD	6	3
Pikps-1+Pikps-2+AVR-PikD	6	3
Pikps-1+Pikps-2+AVR-PikD	6	3
Pikps-1+Pikps-2+AVR-PikD	6	3
Pikps-1+Pikm-2E230D	1	3
Pikps-1+Pikm-2E230D	0	3
Pikps-1+Pikm-2E230D	0	3
Pikps-1+Pikm-2E230D	0	3
Pikps-1+Pikm-2E230D	0	3
Pikps-1+Pikm-2E230D	0	3
Pike-1+Pikm-2E230D	1	3
Pike-1+Pikm-2E230D	0	3
Pike-1+Pikm-2E230D	0	3
Pike-1+Pikm-2E230D	0	3
Pike-1+Pikm-2E230D	0	3
Pike-1+Pikm-2E230D	0	3
Pik*-1+Pikm-2E230D	1	3
Pik*-1+Pikm-2E230D	0	3
Pik*-1+Pikm-2E230D	0	3
Pik*-1+Pikm-2E230D	0	3
Pik*-1+Pikm-2E230D	0	3
Pik*-1+Pikm-2E230D	0	3
Pikps-1+Pi1-6CE230D	1	3
Pikps-1+Pi1-6CE230D	0	3
Pikps-1+Pi1-6CE230D	0	3
Pikps-1+Pi1-6CE230D	1	3
Pikps-1+Pi1-6CE230D	1	3
Pikps-1+Pi1-6CE230D	0	3
Pike-1+Pi1-6CE230D	1	3
Pike-1+Pi1-6CE230D	1	3
Pike-1+Pi1-6CE230D	1	3
Pike-1+Pi1-6CE230D	0	3
Pike-1+Pi1-6CE230D	0	3
Pik*-1+Pi1-6CE230D	0	3
Pik*-1+Pi1-6CE230D	0	3
Pik*-1+Pi1-6CE230D	0	3
Pik*-1+Pi1-6CE230D	1	3
Pik*-1+Pi1-6CE230D	2	3
Pikm-1+Pi1-6CE230D	0	3
Pikm-1+Pi1-6CE230D	0	3
Pikm-1+Pi1-6CE230D	0	3
Pikm-1+Pi1-6CE230D	1	3
Pikm-1+Pi1-6CE230D	1	3
Pikm-1+Pi1-6CE230D	0	3
Pi1-5C+Pi1-6CE230D	0	3
Pi1-5C+Pi1-6CE230D	0	3
Pi1-5C+Pi1-6CE230D	0	3
Pi1-5C+Pi1-6CE230D	1	3
Pi1-5C+Pi1-6CE230D	0	3
Pi1-5C+Pi1-6CE230D	0	3

## Sheet: Figure S5a
Treatment	Score	Replicate
Pikps-1+Pikps-2	0	1
Pikps-1+Pikps-2	0	1
Pikps-1+Pikps-2	0	1
Pikps-1+Pikps-2	1	1
Pikps-1+Pikps-2	0	1
Pikps-1+Pikps-2	0	1
Pikps-1+Pikps-2+AVR-PikD	6	1
Pikps-1+Pikps-2+AVR-PikD	6	1
Pikps-1+Pikps-2+AVR-PikD	6	1
Pikps-1+Pikps-2+AVR-PikD	6	1
Pikps-1+Pikps-2+AVR-PikD	5	1
Pikps-1+Pikps-2+AVR-PikD	5	1
Pikps-1RGA5+Pikps-2	0	1
Pikps-1RGA5+Pikps-2	1	1
Pikps-1RGA5+Pikps-2	0	1
Pikps-1RGA5+Pikps-2	1	1
Pikps-1RGA5+Pikps-2	0	1
Pikps-1RGA5+Pikps-2	0	1
Pike-1RGA5+Pike-2	3	1
Pike-1RGA5+Pike-2	4	1
Pike-1RGA5+Pike-2	2	1
Pike-1RGA5+Pike-2	4	1
Pike-1RGA5+Pike-2	2	1
Pike-1RGA5+Pike-2	2	1
Pikm-1RGA5+Pikm-2	6	1
Pikm-1RGA5+Pikm-2	6	1
Pikm-1RGA5+Pikm-2	5	1
Pikm-1RGA5+Pikm-2	6	1
Pikm-1RGA5+Pikm-2	5	1
Pikm-1RGA5+Pikm-2	6	1
Pik*-1RGA5+Pik*-2 (Pikm-2)	0	1
Pik*-1RGA5+Pik*-2 (Pikm-2)	0	1
Pik*-1RGA5+Pik*-2 (Pikm-2)	0	1
Pik*-1RGA5+Pik*-2 (Pikm-2)	0	1
Pik*-1RGA5+Pik*-2 (Pikm-2)	0	1
Pik*-1RGA5+Pik*-2 (Pikm-2)	0	1
Pikps-1+Pikps-2	1	2
Pikps-1+Pikps-2	0	2
Pikps-1+Pikps-2	0	2
Pikps-1+Pikps-2	0	2
Pikps-1+Pikps-2	0	2
Pikps-1+Pikps-2	0	2
Pikps-1+Pikps-2+AVR-PikD	5	2
Pikps-1+Pikps-2+AVR-PikD	6	2
Pikps-1+Pikps-2+AVR-PikD	6	2
Pikps-1+Pikps-2+AVR-PikD	5	2
Pikps-1+Pikps-2+AVR-PikD	4	2
Pikps-1+Pikps-2+AVR-PikD	5	2
Pikps-1RGA5+Pikps-2	1	2
Pikps-1RGA5+Pikps-2	0	2
Pikps-1RGA5+Pikps-2	0	2
Pikps-1RGA5+Pikps-2	0	2
Pikps-1RGA5+Pikps-2	0	2
Pikps-1RGA5+Pikps-2	0	2
Pike-1RGA5+Pike-2	2	2
Pike-1RGA5+Pike-2	2	2
Pike-1RGA5+Pike-2	1	2
Pike-1RGA5+Pike-2	3	2
Pike-1RGA5+Pike-2	4	2
Pike-1RGA5+Pike-2	3	2
Pikm-1RGA5+Pikm-2	6	2
Pikm-1RGA5+Pikm-2	6	2
Pikm-1RGA5+Pikm-2	6	2
Pikm-1RGA5+Pikm-2	6	2
Pikm-1RGA5+Pikm-2	5	2
Pikm-1RGA5+Pikm-2	6	2
Pik*-1RGA5+Pik*-2 (Pikm-2)	0	2
Pik*-1RGA5+Pik*-2 (Pikm-2)	0	2
Pik*-1RGA5+Pik*-2 (Pikm-2)	1	2
Pik*-1RGA5+Pik*-2 (Pikm-2)	0	2
Pik*-1RGA5+Pik*-2 (Pikm-2)	0	2
Pik*-1RGA5+Pik*-2 (Pikm-2)	0	2
Pikps-1+Pikps-2	0	3
Pikps-1+Pikps-2	1	3
Pikps-1+Pikps-2	0	3
Pikps-1+Pikps-2	0	3
Pikps-1+Pikps-2	0	3
Pikps-1+Pikps-2	0	3
Pikps-1+Pikps-2+AVR-PikD	6	3
Pikps-1+Pikps-2+AVR-PikD	6	3
Pikps-1+Pikps-2+AVR-PikD	6	3
Pikps-1+Pikps-2+AVR-PikD	6	3
Pikps-1+Pikps-2+AVR-PikD	6	3
Pikps-1+Pikps-2+AVR-PikD	6	3
Pikps-1RGA5+Pikps-2	2	3
Pikps-1RGA5+Pikps-2	0	3
Pikps-1RGA5+Pikps-2	0	3
Pikps-1RGA5+Pikps-2	0	3
Pikps-1RGA5+Pikps-2	0	3
Pikps-1RGA5+Pikps-2	0	3
Pike-1RGA5+Pike-2	5	3
Pike-1RGA5+Pike-2	6	3
Pike-1RGA5+Pike-2	3	3
Pike-1RGA5+Pike-2	4	3
Pike-1RGA5+Pike-2	6	3
Pike-1RGA5+Pike-2	4	3
Pikm-1RGA5+Pikm-2	6	3
Pikm-1RGA5+Pikm-2	6	3
Pikm-1RGA5+Pikm-2	6	3
Pikm-1RGA5+Pikm-2	6	3
Pikm-1RGA5+Pikm-2	6	3
Pikm-1RGA5+Pikm-2	6	3
Pik*-1RGA5+Pik*-2 (Pikm-2)	0	3
Pik*-1RGA5+Pik*-2 (Pikm-2)	0	3
Pik*-1RGA5+Pik*-2 (Pikm-2)	0	3
Pik*-1RGA5+Pik*-2 (Pikm-2)	1	3
Pik*-1RGA5+Pik*-2 (Pikm-2)	0	3
Pik*-1RGA5+Pik*-2 (Pikm-2)	0	3

## Sheet: Figure S5b
Treatment	Score	Replicate
Pikps-1+Pikps-2	0	1
Pikps-1+Pikps-2	0	1
Pikps-1+Pikps-2	1	1
Pikps-1+Pikps-2	1	1
Pikps-1+Pikps-2	0	1
Pikps-1+Pikps-2	0	1
Pikps-1+Pikps-2	0	1
Pikps-1+Pikps-2	1	1
Pikps-1+Pikps-2	0	1
Pikps-1+Pikps-2	1	1
Pikps-1+Pikps-2	0	1
Pikps-1+Pikps-2	0	1
Pikps-1+Pikps-2+AVR-PikD	6	1
Pikps-1+Pikps-2+AVR-PikD	5	1
Pikps-1+Pikps-2+AVR-PikD	6	1
Pikps-1+Pikps-2+AVR-PikD	6	1
Pikps-1+Pikps-2+AVR-PikD	3	1
Pikps-1+Pikps-2+AVR-PikD	4	1
Pikps-1+Pikps-2+AVR-PikD	5	1
Pikps-1+Pikps-2+AVR-PikD	6	1
Pikps-1+Pikps-2+AVR-PikD	6	1
Pikps-1+Pikps-2+AVR-PikD	5	1
Pikps-1+Pikps-2+AVR-PikD	6	1
Pikps-1+Pikps-2+AVR-PikD	5	1
Pikm-1RGA5+Pikm-2	6	1
Pikm-1RGA5+Pikm-2	6	1
Pikm-1RGA5+Pikm-2	6	1
Pikm-1RGA5+Pikm-2	6	1
Pikm-1RGA5+Pikm-2	4	1
Pikm-1RGA5+Pikm-2	6	1
Pikm-1RGA5+Pikps-2	0	1
Pikm-1RGA5+Pikps-2	0	1
Pikm-1RGA5+Pikps-2	1	1
Pikm-1RGA5+Pikps-2	1	1
Pikm-1RGA5+Pikps-2	0	1
Pikm-1RGA5+Pikps-2	0	1
Pikm-1RGA5+Pike-2	5	1
Pikm-1RGA5+Pike-2	5	1
Pikm-1RGA5+Pike-2	5	1
Pikm-1RGA5+Pike-2	6	1
Pikm-1RGA5+Pike-2	4	1
Pikm-1RGA5+Pike-2	4	1
Pikm-1RGA5+Pikm-2E230D	0	1
Pikm-1RGA5+Pikm-2E230D	0	1
Pikm-1RGA5+Pikm-2E230D	0	1
Pikm-1RGA5+Pikm-2E230D	1	1
Pikm-1RGA5+Pikm-2E230D	0	1
Pikm-1RGA5+Pikm-2E230D	0	1
Pike-1RGA5+Pike-2	3	1
Pike-1RGA5+Pike-2	2	1
Pike-1RGA5+Pike-2	1	1
Pike-1RGA5+Pike-2	3	1
Pike-1RGA5+Pike-2	5	1
Pike-1RGA5+Pike-2	3	1
Pike-1RGA5+Pikps-2	0	1
Pike-1RGA5+Pikps-2	0	1
Pike-1RGA5+Pikps-2	0	1
Pike-1RGA5+Pikps-2	1	1
Pike-1RGA5+Pikps-2	1	1
Pike-1RGA5+Pikps-2	0	1
Pike-1RGA5+Pikm-2	3	1
Pike-1RGA5+Pikm-2	4	1
Pike-1RGA5+Pikm-2	5	1
Pike-1RGA5+Pikm-2	3	1
Pike-1RGA5+Pikm-2	6	1
Pike-1RGA5+Pikm-2	5	1
Pike-1RGA5+Pikm-2E230D	0	1
Pike-1RGA5+Pikm-2E230D	0	1
Pike-1RGA5+Pikm-2E230D	0	1
Pike-1RGA5+Pikm-2E230D	1	1
Pike-1RGA5+Pikm-2E230D	1	1
Pike-1RGA5+Pikm-2E230D	0	1
Pikps-1+Pikps-2	0	2
Pikps-1+Pikps-2	0	2
Pikps-1+Pikps-2	0	2
Pikps-1+Pikps-2	0	2
Pikps-1+Pikps-2	0	2
Pikps-1+Pikps-2	0	2
Pikps-1+Pikps-2	1	2
Pikps-1+Pikps-2	0	2
Pikps-1+Pikps-2	0	2
Pikps-1+Pikps-2	0	2
Pikps-1+Pikps-2	0	2
Pikps-1+Pikps-2	0	2
Pikps-1+Pikps-2+AVR-PikD	6	2
Pikps-1+Pikps-2+AVR-PikD	6	2
Pikps-1+Pikps-2+AVR-PikD	6	2
Pikps-1+Pikps-2+AVR-PikD	3	2
Pikps-1+Pikps-2+AVR-PikD	6	2
Pikps-1+Pikps-2+AVR-PikD	6	2
Pikps-1+Pikps-2+AVR-PikD	6	2
Pikps-1+Pikps-2+AVR-PikD	6	2
Pikps-1+Pikps-2+AVR-PikD	5	2
Pikps-1+Pikps-2+AVR-PikD	5	2
Pikps-1+Pikps-2+AVR-PikD	4	2
Pikps-1+Pikps-2+AVR-PikD	5	2
Pikm-1RGA5+Pikm-2	6	2
Pikm-1RGA5+Pikm-2	6	2
Pikm-1RGA5+Pikm-2	6	2
Pikm-1RGA5+Pikm-2	6	2
Pikm-1RGA5+Pikm-2	6	2
Pikm-1RGA5+Pikm-2	6	2
Pikm-1RGA5+Pikps-2	0	2
Pikm-1RGA5+Pikps-2	0	2
Pikm-1RGA5+Pikps-2	1	2
Pikm-1RGA5+Pikps-2	0	2
Pikm-1RGA5+Pikps-2	2	2
Pikm-1RGA5+Pikps-2	3	2
Pikm-1RGA5+Pike-2	4	2
Pikm-1RGA5+Pike-2	4	2
Pikm-1RGA5+Pike-2	5	2
Pikm-1RGA5+Pike-2	5	2
Pikm-1RGA5+Pike-2	6	2
Pikm-1RGA5+Pike-2	6	2
Pikm-1RGA5+Pikm-2E230D	0	2
Pikm-1RGA5+Pikm-2E230D	0	2
Pikm-1RGA5+Pikm-2E230D	0	2
Pikm-1RGA5+Pikm-2E230D	0	2
Pikm-1RGA5+Pikm-2E230D	1	2
Pikm-1RGA5+Pikm-2E230D	0	2
Pike-1RGA5+Pike-2	6	2
Pike-1RGA5+Pike-2	6	2
Pike-1RGA5+Pike-2	1	2
Pike-1RGA5+Pike-2	2	2
Pike-1RGA5+Pike-2	6	2
Pike-1RGA5+Pike-2	3	2
Pike-1RGA5+Pikps-2	0	2
Pike-1RGA5+Pikps-2	0	2
Pike-1RGA5+Pikps-2	0	2
Pike-1RGA5+Pikps-2	0	2
Pike-1RGA5+Pikps-2	0	2
Pike-1RGA5+Pikps-2	0	2
Pike-1RGA5+Pikm-2	5	2
Pike-1RGA5+Pikm-2	5	2
Pike-1RGA5+Pikm-2	3	2
Pike-1RGA5+Pikm-2	3	2
Pike-1RGA5+Pikm-2	6	2
Pike-1RGA5+Pikm-2	3	2
Pike-1RGA5+Pikm-2E230D	0	2
Pike-1RGA5+Pikm-2E230D	0	2
Pike-1RGA5+Pikm-2E230D	1	2
Pike-1RGA5+Pikm-2E230D	0	2
Pike-1RGA5+Pikm-2E230D	0	2
Pike-1RGA5+Pikm-2E230D	0	2
Pikps-1+Pikps-2	0	3
Pikps-1+Pikps-2	0	3
Pikps-1+Pikps-2	0	3
Pikps-1+Pikps-2	1	3
Pikps-1+Pikps-2	0	3
Pikps-1+Pikps-2	0	3
Pikps-1+Pikps-2	0	3
Pikps-1+Pikps-2	0	3
Pikps-1+Pikps-2	0	3
Pikps-1+Pikps-2	0	3
Pikps-1+Pikps-2	0	3
Pikps-1+Pikps-2	0	3
Pikps-1+Pikps-2+AVR-PikD	6	3
Pikps-1+Pikps-2+AVR-PikD	6	3
Pikps-1+Pikps-2+AVR-PikD	6	3
Pikps-1+Pikps-2+AVR-PikD	6	3
Pikps-1+Pikps-2+AVR-PikD	6	3
Pikps-1+Pikps-2+AVR-PikD	6	3
Pikps-1+Pikps-2+AVR-PikD	6	3
Pikps-1+Pikps-2+AVR-PikD	6	3
Pikps-1+Pikps-2+AVR-PikD	6	3
Pikps-1+Pikps-2+AVR-PikD	6	3
Pikps-1+Pikps-2+AVR-PikD	4	3
Pikps-1+Pikps-2+AVR-PikD	4	3
Pikm-1RGA5+Pikm-2	6	3
Pikm-1RGA5+Pikm-2	6	3
Pikm-1RGA5+Pikm-2	6	3
Pikm-1RGA5+Pikm-2	6	3
Pikm-1RGA5+Pikm-2	6	3
Pikm-1RGA5+Pikm-2	6	3
Pikm-1RGA5+Pikps-2	1	3
Pikm-1RGA5+Pikps-2	2	3
Pikm-1RGA5+Pikps-2	2	3
Pikm-1RGA5+Pikps-2	0	3
Pikm-1RGA5+Pikps-2	1	3
Pikm-1RGA5+Pikps-2	1	3
Pikm-1RGA5+Pike-2	5	3
Pikm-1RGA5+Pike-2	5	3
Pikm-1RGA5+Pike-2	6	3
Pikm-1RGA5+Pike-2	6	3
Pikm-1RGA5+Pike-2	6	3
Pikm-1RGA5+Pike-2	6	3
Pikm-1RGA5+Pikm-2E230D	0	3
Pikm-1RGA5+Pikm-2E230D	0	3
Pikm-1RGA5+Pikm-2E230D	0	3
Pikm-1RGA5+Pikm-2E230D	0	3
Pikm-1RGA5+Pikm-2E230D	0	3
Pikm-1RGA5+Pikm-2E230D	0	3
Pike-1RGA5+Pike-2	6	3
Pike-1RGA5+Pike-2	5	3
Pike-1RGA5+Pike-2	6	3
Pike-1RGA5+Pike-2	5	3
Pike-1RGA5+Pike-2	5	3
Pike-1RGA5+Pike-2	3	3
Pike-1RGA5+Pikps-2	0	3
Pike-1RGA5+Pikps-2	0	3
Pike-1RGA5+Pikps-2	0	3
Pike-1RGA5+Pikps-2	0	3
Pike-1RGA5+Pikps-2	0	3
Pike-1RGA5+Pikps-2	0	3
Pike-1RGA5+Pikm-2	6	3
Pike-1RGA5+Pikm-2	6	3
Pike-1RGA5+Pikm-2	6	3
Pike-1RGA5+Pikm-2	6	3
Pike-1RGA5+Pikm-2	6	3
Pike-1RGA5+Pikm-2	4	3
Pike-1RGA5+Pikm-2E230D	0	3
Pike-1RGA5+Pikm-2E230D	0	3
Pike-1RGA5+Pikm-2E230D	0	3
Pike-1RGA5+Pikm-2E230D	0	3
Pike-1RGA5+Pikm-2E230D	0	3
Pike-1RGA5+Pikm-2E230D	0	3
